# Supplementary material for: Effect of leaf type on browse selection by free-ranging goats in a southern African savanna
Source: PLoS One. 2020 Nov 11;15(11):e0242231. doi: 10.1371/journal.pone.0242231 (PMC7657486; doi:10.1371/journal.pone.0242231)
Supplement: S1 Dataset — (XLSX) [file pone.0242231.s001.xlsx]

## Sheet: All Species
SPECIES	Quadrat 1	Quadrat2	Quadrat 3	Quadrat 4	Quadrat 5
Croton gratissimus
Commiphora glandulosa
Commiphora pyracanthoides
Salix mucronata
Gymnosporia buxifolia
Gymnosporia senegalensis
Terminalia prunoides
Terminalia sericea
Euclea divinorum
Pappea capensis
Ziziphus mucronata
Grewia monticola
Combretum collinum
Piliostigma thonningii
Commiphoria africana
Rhus pyroides
Rhus tenuinervis
Brachystegia spiciformis
Commiphora marlothii
Zanthoxylum chalybeum
Acacia karroo
Acacia nilotica
Dichrostachys cinerea
Lannea discolor
Ehretia rigida
Commiphora mossambicensis
Strychos spinosa
Flacourtia indica
Azanza garckeana

## Sheet: Species.Quadrats
2014 LATE WET SEASON
SPECIES	Quadrat 1	Quadrat2	Quadrat 3	Quadrat 4	Quadrat 5	Total	Plants/ha
Terminalia sericea	1	2	0	0	1	4	80
Euclea divinorum	0	0	2	1	2	5	100
Ziziphus mucronata	5	6	9	10	7	37	740
Combretum collinum	1	0	4	2	1	8	160
Piliostigma thonningii	0	0	0	1	0	1	20
Rhus tenuinervis	6	8	7	9	11	41	820
Brachystegia spiciformis	5	4	6	2	8	25	500
Acacia karroo	14	12	19	13	14	72	1440
Acacia nilotica	10	13	12	18	18	71	1420
Dichrostachys cinerea	11	17	16	21	14	79	1580
Lannea discolor	0	0	2	2	0	4	80
Strychos spinosa	3	5	8	1	4	21	420
Flacourtia indica	1	1	0	3	2	7	140
Gymnosporia senegalensis	3	2	0	2	1	8	160
Azanza garckeana	1	0	1	2	0	4	80
Other browse	9	18	15	13	23	78	1560
2014 EARLY DRY SEASON
SPECIES	Quadrat 1	Quadrat2	Quadrat 3	Quadrat 4	Quadrat 5	Total	Plants/ha
Terminalia sericea	0	0	1	1	0	2	40
Euclea divinorum	1	0	0	2	1	4	80
Ziziphus mucronata	3	2	4	5	3	17	340
Combretum collinum	1	0	0	1	1	3	60
Piliostigma thonningii	0	0	1	0	0	1	20
Rhus tenuinervis	4	3	5	4	3	19	380
Brachystegia spiciformis	2	5	3	4	1	15	300
Acacia karroo	14	12	19	12	14	71	1420
Acacia nilotica	9	12	11	17	17	66	1320
Dichrostachys cinerea	11	17	16	21	14	79	1580
Lannea discolor	0	1	3	0	0	4	80
Strychos spinosa	1	2	1	1	1	6	120
Flacourtia indica	1	0	2	1	0	4	80
Gymnosporia senegalensis	2	2	0	2	1	7	140
Azanza garckeana	1	0	1	2	0	4	80
Other browse	14	23	17	15	28	97	1940
2014 EARLY WET SEASON
SPECIES	Quadrat 1	Quadrat2	Quadrat 3	Quadrat 4	Quadrat 5	Total	Plants/ha
Terminalia sericea	1	0	2	2	1	6	120
Euclea divinorum	0	2	1	1	0	4	80
Ziziphus mucronata	4	5	7	9	7	32	640
Combretum collinum	2	1	2	0	1	6	120
Piliostigma thonningii	1	0	2	1	0	4	80
Rhus tenuinervis	5	6	7	9	10	37	740
Brachystegia spiciformis	2	1	3	3	2	11	220
Acacia karroo	11	10	18	14	13	66	1320
Acacia nilotica	7	12	9	16	17	61	1220
Dichrostachys cinerea	13	15	17	19	16	80	1600
Lannea discolor	1	0	1	3	1	6	120
Strychos spinosa	3	4	5	2	5	19	380
Flacourtia indica	1	2	0	0	1	4	80
Gymnosporia senegalensis	3	3	0	1	1	8	160
Azanza garckeana	1	0	1	2	0	4	80
Other browse	15	23	21	23	13	95	1900
2015 LATE WET SEASON
SPECIES	Quadrat 1	Quadrat2	Quadrat 3	Quadrat 4	Quadrat 5	Total	Plants/ha
Terminalia sericea	1	1	1	1	1	5	100
Euclea divinorum	0	1	0	1	2	4	80
Ziziphus mucronata	7	6	8	9	7	37	740
Combretum collinum	1	2	4	2	1	10	200
Piliostigma thonningii	0	1	0	1	0	2	40
Rhus tenuinervis	6	8	10	9	11	44	880
Brachystegia spiciformis	5	6	8	1	9	29	580
Acacia karroo	13	15	21	10	14	73	1460
Acacia nilotica	11	12	15	16	14	68	1360
Dichrostachys cinerea	12	13	16	21	14	76	1520
Lannea discolor	0	0	1	2	0	3	60
Strychos spinosa	2	4	6	3	4	19	380
Flacourtia indica	1	1	2	1	0	5	100
Gymnosporia senegalensis	3	2	2	2	1	10	200
Azanza garckeana	1	0	1	2	0	4	80
Other browse	14	19	15	13	17	78	1560
2015 EARLY DRY SEASON
SPECIES	Quadrat 1	Quadrat2	Quadrat 3	Quadrat 4	Quadrat 5	Total	Plants/ha
Terminalia sericea	0	0	0	1	0	1	20
Euclea divinorum	1	1	0	2	1	5	100
Ziziphus mucronata	2	5	4	6	3	20	400
Combretum collinum	0	1	1	1	1	4	80
Piliostigma thonningii	0	1	1	0	0	2	40
Rhus tenuinervis	4	6	5	5	9	29	580
Brachystegia spiciformis	4	5	3	4	2	18	360
Acacia karroo	13	15	17	14	13	72	1440
Acacia nilotica	9	11	15	14	18	67	1340
Dichrostachys cinerea	12	16	16	19	18	81	1620
Lannea discolor	0	0	1	1	0	2	40
Strychos spinosa	1	2	4	1	3	11	220
Flacourtia indica	0	1	1	1	0	3	60
Gymnosporia senegalensis	3	2	0	2	1	8	160
Azanza garckeana	1	0	1	2	0	4	80
Other browse	18	16	20	10	33	97	1940
2015 EARLY WET SEASON
SPECIES	Quadrat 1	Quadrat2	Quadrat 3	Quadrat 4	Quadrat 5	Total	Plants/ha
Terminalia sericea	2	1	1	3	1	8	160
Euclea divinorum	1	1	2	1	0	5	100
Ziziphus mucronata	4	5	8	11	7	35	700
Combretum collinum	3	0	3	1	1	8	160
Piliostigma thonningii	2	1	1	1	0	5	100
Rhus tenuinervis	7	8	7	9	9	40	800
Brachystegia spiciformis	3	2	2	3	4	14	280
Acacia karroo	12	10	17	13	14	66	1320
Acacia nilotica	10	9	12	15	14	60	1200
Dichrostachys cinerea	10	16	14	20	14	74	1480
Lannea discolor	0	1	2	0	1	4	80
Strychos spinosa	2	4	8	2	4	20	400
Flacourtia indica	0	1	1	1	0	3	60
Gymnosporia senegalensis	2	2	0	2	1	7	140
Azanza garckeana	1	0	1	2	0	4	80
Other browse	15	15	21	19	15	85	1700

## Sheet: 5 Species.Quadrats
2014 LATE WET SEASON
SPECIES	Quadrat 1	Quadrat2	Quadrat 3	Quadrat 4	Quadrat 5	Total	Plants/ha
Ziziphus mucronata	5	6	9	10	7	37	740
Searsia tenuinervis	6	8	7	9	11	41	820
Acacia karroo	14	12	19	13	14	72	1440
Acacia nilotica	10	13	12	18	18	71	1420
Dichrostachys cinerea	11	17	16	21	14	79	1580
Other browse	28	38	36	24	39	165	3300
Total							9300
2014 EARLY DRY SEASON
SPECIES	Quadrat 1	Quadrat2	Quadrat 3	Quadrat 4	Quadrat 5	Total	Plants/ha
Ziziphus mucronata	3	2	4	5	3	17	340
Searsia tenuinervis	4	3	5	4	3	19	380
Acacia karroo	14	12	18	13	14	71	1420
Acacia nilotica	10	13	12	18	13	66	1320
Dichrostachys cinerea	11	17	16	21	14	79	1580
Other browse	24	34	29	24	36	147	2940
Total							7980
2014 EARLY WET SEASON
SPECIES	Quadrat 1	Quadrat2	Quadrat 3	Quadrat 4	Quadrat 5	Total	Plants/ha
Ziziphus mucronata	4	5	7	9	7	32	640
Searsia tenuinervis	5	6	7	9	10	37	740
Acacia karroo	11	10	18	14	13	66	1320
Acacia nilotica	7	12	9	16	17	61	1220
Dichrostachys cinerea	13	15	17	19	16	80	1600
Other browse	32	38	33	24	40	167	3340
Total							8860
2015 LATE WET SEASON
SPECIES	Quadrat 1	Quadrat2	Quadrat 3	Quadrat 4	Quadrat 5	Total	Plants/ha
Ziziphus mucronata	7	6	8	9	7	37	740
Searsia tenuinervis	6	8	10	9	11	44	880
Acacia karroo	13	15	21	10	14	73	1460
Acacia nilotica	11	12	15	16	14	68	1360
Dichrostachys cinerea	12	13	16	21	14	76	1520
Other browse	31	37	36	26	39	169	3380
Total							9340
2015 EARLY DRY SEASON
SPECIES	Quadrat 1	Quadrat2	Quadrat 3	Quadrat 4	Quadrat 5	Total	Plants/ha
Ziziphus mucronata	2	5	4	6	3	20	400
Searsia tenuinervis	4	6	5	5	9	29	580
Acacia karroo	13	15	17	13	14	72	1440
Acacia nilotica	9	11	15	14	18	67	1340
Dichrostachys cinerea	12	16	16	19	18	81	1620
Other browse	26	35	32	24	38	155	3100
Total							8480
2015 EARLY WET SEASON
SPECIES	Quadrat 1	Quadrat2	Quadrat 3	Quadrat 4	Quadrat 5	Total	Plants/ha
Ziziphus mucronata	4	5	8	11	7	35	700
Searsia tenuinervis	7	8	7	9	9	40	800
Acacia karroo	12	10	17	13	14	66	1320
Acacia nilotica	10	9	12	15	14	60	1200
Dichrostachys cinerea	10	16	14	20	14	74	1480
Other browse	26	37	36	25	39	163	3260
Total							8760
