# Supplementary material for: Effect of leaf type on browse selection by free-ranging goats in a southern African savanna
Source: PLoS One. 2020 Nov 11;15(11):e0242231. doi: 10.1371/journal.pone.0242231 (PMC7657486; doi:10.1371/journal.pone.0242231)
Supplement: S2 Dataset — (XLSX) [file pone.0242231.s002.xlsx]

## Sheet: MARCH 14
YEAR	SEASON	GOAT	SPECIES	DURATION	TOTAL SUM	DIET SELECTION	TOTAL DIET	browseable/species/ha	total browseable/ha	rabundance	sindex
1	1	1	1	5	1370	0.00364964	0.9751	1440	9300	0.154839	0.0241725
1	1	1	1	11	1370	0.0080292	0.9751	1440	9300	0.154839	0.0531794
1	1	1	1	16	1370	0.0116788	0.9751	1440	9300	0.154839	0.0773519
1	1	1	1	15	1370	0.0109489	0.9751	1440	9300	0.154839	0.0725174
1	1	1	1	11	1370	0.0080292	0.9751	1440	9300	0.154839	0.0531794
1	1	1	1	34	1370	0.0248175	0.9751	1440	9300	0.154839	0.164373
1	1	1	1	15	1370	0.0109489	0.9751	1440	9300	0.154839	0.0725174
1	1	1	1	14	1370	0.010219	0.9751	1440	9300	0.154839	0.0676829
1	1	1	1	16	1370	0.0116788	0.9751	1440	9300	0.154839	0.0773519
1	1	1	1	8	1370	0.00583942	0.9751	1440	9300	0.154839	0.0386759
1	1	1	1	6	1370	0.00437956	0.9751	1440	9300	0.154839	0.0290069
1	1	2	1	12	1737	0.00690846	0.9814	1440	9300	0.154839	0.0454628
1	1	2	1	10	1737	0.00575705	0.9814	1440	9300	0.154839	0.0378856
1	1	2	1	21	1737	0.0120898	0.9814	1440	9300	0.154839	0.0795598
1	1	2	1	18	1737	0.0103627	0.9814	1440	9300	0.154839	0.0681941
1	1	2	1	16	1737	0.00921128	0.9814	1440	9300	0.154839	0.060617
1	1	2	1	18	1737	0.0103627	0.9814	1440	9300	0.154839	0.0681941
1	1	3	1	15	1576	0.00951777	0.9864	1440	9300	0.154839	0.0623164
1	1	3	1	15	1576	0.00951777	0.9864	1440	9300	0.154839	0.0623164
1	1	3	1	16	1576	0.0101523	0.9864	1440	9300	0.154839	0.0664708
1	1	3	1	19	1576	0.0120558	0.9864	1440	9300	0.154839	0.0789341
1	1	3	1	12	1576	0.00761421	0.9864	1440	9300	0.154839	0.0498531
1	1	3	1	9	1576	0.00571066	0.9864	1440	9300	0.154839	0.0373898
1	1	3	1	18	1576	0.0114213	0.9864	1440	9300	0.154839	0.0747797
1	1	3	1	30	1576	0.0190355	0.9864	1440	9300	0.154839	0.124633
1	1	3	1	15	1576	0.00951777	0.9864	1440	9300	0.154839	0.0623164
1	1	4	1	17	1494	0.0113788	0.9871	1440	9300	0.154839	0.0744488
1	1	4	1	16	1494	0.0107095	0.9871	1440	9300	0.154839	0.0700694
1	1	4	1	17	1494	0.0113788	0.9871	1440	9300	0.154839	0.0744488
1	1	4	1	19	1494	0.0127175	0.9871	1440	9300	0.154839	0.0832075
1	1	4	1	21	1494	0.0140562	0.9871	1440	9300	0.154839	0.0919661
1	1	4	1	36	1494	0.0240964	0.9871	1440	9300	0.154839	0.157656
1	1	4	1	26	1494	0.0174029	0.9871	1440	9300	0.154839	0.113863
1	1	4	1	25	1494	0.0167336	0.9871	1440	9300	0.154839	0.109484
1	1	4	1	25	1494	0.0167336	0.9871	1440	9300	0.154839	0.109484
1	1	4	1	15	1494	0.0100402	0.9871	1440	9300	0.154839	0.0656901
1	1	1	2	12	1370	0.00875912	0.9751	1420	9300	0.152688	0.058831
1	1	1	2	15	1370	0.0109489	0.9751	1420	9300	0.152688	0.0735387
1	1	1	2	16	1370	0.0116788	0.9751	1420	9300	0.152688	0.0784413
1	1	1	2	21	1370	0.0153285	0.9751	1420	9300	0.152688	0.102954
1	1	1	2	17	1370	0.0124088	0.9751	1420	9300	0.152688	0.0833439
1	1	1	2	18	1370	0.0131387	0.9751	1420	9300	0.152688	0.0882465
1	1	2	2	13	1737	0.00748417	0.9814	1420	9300	0.152688	0.049945
1	1	2	2	10	1737	0.00575705	0.9814	1420	9300	0.152688	0.0384192
1	1	2	2	17	1737	0.00978699	0.9814	1420	9300	0.152688	0.0653127
1	1	3	2	27	1576	0.017132	0.9864	1420	9300	0.152688	0.113749
1	1	1	3	23	1370	0.0167883	0.9751	1580	9300	0.169892	0.101341
1	1	1	3	9	1370	0.00656934	0.9751	1580	9300	0.169892	0.0396551
1	1	1	3	26	1370	0.0189781	0.9751	1580	9300	0.169892	0.114559
1	1	1	3	47	1370	0.0343066	0.9751	1580	9300	0.169892	0.207088
1	1	1	3	8	1370	0.00583942	0.9751	1580	9300	0.169892	0.0352489
1	1	1	3	7	1370	0.00510949	0.9751	1580	9300	0.169892	0.0308428
1	1	1	3	9	1370	0.00656934	0.9751	1580	9300	0.169892	0.0396551
1	1	2	3	10	1737	0.00575705	0.9814	1580	9300	0.169892	0.0345287
1	1	2	3	32	1737	0.0184226	0.9814	1580	9300	0.169892	0.110492
1	1	2	3	29	1737	0.0166955	0.9814	1580	9300	0.169892	0.100133
1	1	2	3	16	1737	0.00921128	0.9814	1580	9300	0.169892	0.0552459
1	1	2	3	43	1737	0.0247553	0.9814	1580	9300	0.169892	0.148473
1	1	2	3	41	1737	0.0236039	0.9814	1580	9300	0.169892	0.141568
1	1	2	3	25	1737	0.0143926	0.9814	1580	9300	0.169892	0.0863217
1	1	2	3	22	1737	0.0126655	0.9814	1580	9300	0.169892	0.0759631
1	1	2	3	49	1737	0.0282096	0.9814	1580	9300	0.169892	0.169191
1	1	2	3	14	1737	0.00805987	0.9814	1580	9300	0.169892	0.0483402
1	1	3	3	22	1576	0.0139594	0.9864	1580	9300	0.169892	0.0832989
1	1	3	3	15	1576	0.00951777	0.9864	1580	9300	0.169892	0.0567947
1	1	3	3	22	1576	0.0139594	0.9864	1580	9300	0.169892	0.0832989
1	1	3	3	108	1576	0.0685279	0.9864	1580	9300	0.169892	0.408922
1	1	3	3	49	1576	0.0310914	0.9864	1580	9300	0.169892	0.185529
1	1	3	3	20	1576	0.0126904	0.9864	1580	9300	0.169892	0.0757263
1	1	3	3	27	1576	0.017132	0.9864	1580	9300	0.169892	0.10223
1	1	3	3	7	1576	0.00444162	0.9864	1580	9300	0.169892	0.0265042
1	1	3	3	23	1576	0.0145939	0.9864	1580	9300	0.169892	0.0870852
1	1	3	3	28	1576	0.0177665	0.9864	1580	9300	0.169892	0.106017
1	1	3	3	5	1576	0.00317259	0.9864	1580	9300	0.169892	0.0189316
1	1	3	3	29	1576	0.018401	0.9864	1580	9300	0.169892	0.109803
1	1	3	3	34	1576	0.0215736	0.9864	1580	9300	0.169892	0.128735
1	1	3	3	21	1576	0.0133249	0.9864	1580	9300	0.169892	0.0795126
1	1	4	3	23	1494	0.0153949	0.9871	1580	9300	0.169892	0.0917998
1	1	4	3	48	1494	0.0321285	0.9871	1580	9300	0.169892	0.191582
1	1	4	3	15	1494	0.0100402	0.9871	1580	9300	0.169892	0.0598695
1	1	4	3	16	1494	0.0107095	0.9871	1580	9300	0.169892	0.0638608
1	1	4	3	15	1494	0.0100402	0.9871	1580	9300	0.169892	0.0598695
1	1	4	3	12	1494	0.00803213	0.9871	1580	9300	0.169892	0.0478956
1	1	4	3	8	1494	0.00535475	0.9871	1580	9300	0.169892	0.0319304
1	1	4	3	9	1494	0.0060241	0.9871	1580	9300	0.169892	0.0359217
1	1	2	4	11	1737	0.00633276	0.9814	820	9300	0.088172	0.073184
1	1	3	4	16	1576	0.0101523	0.9864	820	9300	0.088172	0.116729
1	1	3	4	17	1576	0.0107868	0.9864	820	9300	0.088172	0.124025
1	1	4	4	27	1494	0.0180723	0.9871	820	9300	0.088172	0.207645
1	1	4	4	13	1494	0.00870147	0.9871	820	9300	0.088172	0.0999771
1	1	4	4	23	1494	0.0153949	0.9871	820	9300	0.088172	0.176883
1	1	4	4	16	1494	0.0107095	0.9871	820	9300	0.088172	0.123049
1	1	4	4	13	1494	0.00870147	0.9871	820	9300	0.088172	0.0999771
1	1	4	4	9	1494	0.0060241	0.9871	820	9300	0.088172	0.0692149
1	1	4	4	21	1494	0.0140562	0.9871	820	9300	0.088172	0.161502
1	1	4	4	46	1494	0.0307898	0.9871	820	9300	0.088172	0.353765
1	1	4	4	93	1494	0.062249	0.9871	820	9300	0.088172	0.715221
1	1	1	5	13	1370	0.00948905	0.9751	740	9300	0.0795699	0.1223
1	1	1	5	21	1370	0.0153285	0.9751	740	9300	0.0795699	0.197561
1	1	2	5	23	1737	0.0132412	0.9814	740	9300	0.0795699	0.169564
1	1	2	5	5	1737	0.00287853	0.9814	740	9300	0.0795699	0.0368617
1	1	2	5	21	1737	0.0120898	0.9814	740	9300	0.0795699	0.154819
1	1	2	5	23	1737	0.0132412	0.9814	740	9300	0.0795699	0.169564
1	1	2	5	16	1737	0.00921128	0.9814	740	9300	0.0795699	0.117957
1	1	2	5	6	1737	0.00345423	0.9814	740	9300	0.0795699	0.044234
1	1	2	5	12	1737	0.00690846	0.9814	740	9300	0.0795699	0.0884681
1	1	3	5	19	1576	0.0120558	0.9864	740	9300	0.0795699	0.153602
1	1	3	5	32	1576	0.0203046	0.9864	740	9300	0.0795699	0.258697
1	1	3	5	19	1576	0.0120558	0.9864	740	9300	0.0795699	0.153602
1	1	3	5	15	1576	0.00951777	0.9864	740	9300	0.0795699	0.121264
1	1	3	5	6	1576	0.00380711	0.9864	740	9300	0.0795699	0.0485057
1	1	3	5	19	1576	0.0120558	0.9864	740	9300	0.0795699	0.153602
1	1	3	5	16	1576	0.0101523	0.9864	740	9300	0.0795699	0.129349
1	1	3	5	16	1576	0.0101523	0.9864	740	9300	0.0795699	0.129349
1	1	3	5	17	1576	0.0107868	0.9864	740	9300	0.0795699	0.137433
1	1	4	5	15	1494	0.0100402	0.9871	740	9300	0.0795699	0.127829
1	1	4	5	17	1494	0.0113788	0.9871	740	9300	0.0795699	0.144873
1	1	4	5	26	1494	0.0174029	0.9871	740	9300	0.0795699	0.221571
1	1	4	5	18	1494	0.0120482	0.9871	740	9300	0.0795699	0.153395
1	1	4	5	23	1494	0.0153949	0.9871	740	9300	0.0795699	0.196005
1	1	4	5	25	1494	0.0167336	0.9871	740	9300	0.0795699	0.213049
1	1	4	5	24	1494	0.0160643	0.9871	740	9300	0.0795699	0.204527
1	1	4	5	26	1494	0.0174029	0.9871	740	9300	0.0795699	0.221571
1	1	4	5	80	1494	0.0535475	0.9871	740	9300	0.0795699	0.681757
1	1	4	5	16	1494	0.0107095	0.9871	740	9300	0.0795699	0.136351
1	1	4	5	11	1494	0.00736278	0.9871	740	9300	0.0795699	0.0937416
1	1	4	5	32	1494	0.021419	0.9871	740	9300	0.0795699	0.272703
1	1	4	5	41	1494	0.0274431	0.9871	740	9300	0.0795699	0.3494
1	1	4	5	47	1494	0.0314592	0.9871	740	9300	0.0795699	0.400532
1	1	4	5	31	1494	0.0207497	0.9871	740	9300	0.0795699	0.264181
1	1	4	5	8	1494	0.00535475	0.9871	740	9300	0.0795699	0.0681757
1	1	4	5	9	1494	0.0060241	0.9871	740	9300	0.0795699	0.0766976
1	1	4	5	29	1494	0.019411	0.9871	740	9300	0.0795699	0.247137
1	1	4	5	13	1494	0.00870147	0.9871	740	9300	0.0795699	0.110785
1	1	1	6	145	1370	0.105839	0.9751	3300	9300	0.354839	0.305891
1	1	1	6	231	1370	0.168613	0.9751	3300	9300	0.354839	0.487317
1	1	2	6	124	1737	0.0713874	0.9814	3300	9300	0.354839	0.204996
1	1	2	6	231	1737	0.132988	0.9814	3300	9300	0.354839	0.381887
1	1	2	6	171	1737	0.0984456	0.9814	3300	9300	0.354839	0.282696
1	1	3	6	43	1576	0.0272843	0.9864	3300	9300	0.354839	0.0779522
1	1	3	6	88	1576	0.0558376	0.9864	3300	9300	0.354839	0.15953
1	1	3	6	52	1576	0.0329949	0.9864	3300	9300	0.354839	0.0942677
1	1	3	6	159	1576	0.100888	0.9864	3300	9300	0.354839	0.288242
1	1	3	6	71	1576	0.0450508	0.9864	3300	9300	0.354839	0.128712
1	1	3	6	43	1576	0.0272843	0.9864	3300	9300	0.354839	0.0779522
1	1	4	6	76	1494	0.0508701	0.9871	3300	9300	0.354839	0.145235
1	1	4	6	111	1494	0.0742972	0.9871	3300	9300	0.354839	0.212119
1	1	1	7	12	1370	0.00875912	0	0	0	0	0
1	1	1	7	16	1370	0.0116788	0	0	0	0	0
1	1	1	7	53	1370	0.0386861	0	0	0	0	0
1	1	1	7	45	1370	0.0328467	0	0	0	0	0
1	1	1	7	5	1370	0.00364964	0	0	0	0	0
1	1	1	7	44	1370	0.0321168	0	0	0	0	0
1	1	1	7	15	1370	0.0109489	0	0	0	0	0
1	1	1	7	81	1370	0.0591241	0	0	0	0	0
1	1	1	7	121	1370	0.0883212	0	0	0	0	0
1	1	1	7	55	1370	0.040146	0	0	0	0	0
1	1	1	7	40	1370	0.0291971	0	0	0	0	0
1	1	1	7	5	1370	0.00364964	0	0	0	0	0
1	1	1	7	6	1370	0.00437956	0	0	0	0	0
1	1	1	7	7	1370	0.00510949	0	0	0	0	0
1	1	1	7	30	1370	0.0218978	0	0	0	0	0
1	1	1	7	5	1370	0.00364964	0	0	0	0	0
1	1	1	7	41	1370	0.029927	0	0	0	0	0
1	1	2	7	50	1737	0.0287853	0	0	0	0	0
1	1	2	7	8	1737	0.00460564	0	0	0	0	0
1	1	2	7	5	1737	0.00287853	0	0	0	0	0
1	1	2	7	25	1737	0.0143926	0	0	0	0	0
1	1	2	7	26	1737	0.0149683	0	0	0	0	0
1	1	2	7	41	1737	0.0236039	0	0	0	0	0
1	1	2	7	5	1737	0.00287853	0	0	0	0	0
1	1	2	7	45	1737	0.0259067	0	0	0	0	0
1	1	2	7	21	1737	0.0120898	0	0	0	0	0
1	1	2	7	24	1737	0.0138169	0	0	0	0	0
1	1	2	7	11	1737	0.00633276	0	0	0	0	0
1	1	2	7	19	1737	0.0109384	0	0	0	0	0
1	1	2	7	78	1737	0.044905	0	0	0	0	0
1	1	2	7	40	1737	0.0230282	0	0	0	0	0
1	1	2	7	9	1737	0.00518135	0	0	0	0	0
1	1	2	7	21	1737	0.0120898	0	0	0	0	0
1	1	2	7	72	1737	0.0414508	0	0	0	0	0
1	1	2	7	75	1737	0.0431779	0	0	0	0	0
1	1	2	7	62	1737	0.0356937	0	0	0	0	0
1	1	2	7	5	1737	0.00287853	0	0	0	0	0
1	1	2	7	36	1737	0.0207254	0	0	0	0	0
1	1	3	7	30	1576	0.0190355	0	0	0	0	0
1	1	3	7	6	1576	0.00380711	0	0	0	0	0
1	1	3	7	25	1576	0.0158629	0	0	0	0	0
1	1	3	7	14	1576	0.00888325	0	0	0	0	0
1	1	3	7	8	1576	0.00507614	0	0	0	0	0
1	1	3	7	15	1576	0.00951777	0	0	0	0	0
1	1	3	7	28	1576	0.0177665	0	0	0	0	0
1	1	3	7	14	1576	0.00888325	0	0	0	0	0
1	1	3	7	18	1576	0.0114213	0	0	0	0	0
1	1	3	7	11	1576	0.0069797	0	0	0	0	0
1	1	3	7	13	1576	0.00824873	0	0	0	0	0
1	1	3	7	19	1576	0.0120558	0	0	0	0	0
1	1	3	7	49	1576	0.0310914	0	0	0	0	0
1	1	3	7	13	1576	0.00824873	0	0	0	0	0
1	1	3	7	42	1576	0.0266497	0	0	0	0	0
1	1	3	7	37	1576	0.0234772	0	0	0	0	0
1	1	4	7	50	1494	0.0334672	0	0	0	0	0
1	1	4	7	18	1494	0.0120482	0	0	0	0	0
1	1	4	7	15	1494	0.0100402	0	0	0	0	0
1	1	4	7	14	1494	0.00937082	0	0	0	0	0
1	1	4	7	11	1494	0.00736278	0	0	0	0	0
1	1	4	7	11	1494	0.00736278	0	0	0	0	0
1	1	4	7	25	1494	0.0167336	0	0	0	0	0
1	1	4	7	17	1494	0.0113788	0	0	0	0	0
1	1	4	7	16	1494	0.0107095	0	0	0	0	0
1	1	4	7	15	1494	0.0100402	0	0	0	0	0

## Sheet: JUNE 14
YEAR	SEASON	GOAT	SPECIES	DURATION	TOTAL SUM	DS	TOTAL DIET	browseable/species/ha	total browseable/ha	rabundance	sindex
1	2	1	1	28	1119	0.0250223	0.9773	1420	7980	0.177945	0.143885
1	2	1	1	42	1119	0.0375335	0.9773	1420	7980	0.177945	0.215827
1	2	1	1	54	1119	0.0482574	0.9773	1420	7980	0.177945	0.277492
1	2	1	1	60	1119	0.0536193	0.9773	1420	7980	0.177945	0.308324
1	2	1	1	22	1119	0.0196604	0.9773	1420	7980	0.177945	0.113052
1	2	1	1	37	1119	0.0330652	0.9773	1420	7980	0.177945	0.190133
1	2	1	1	33	1119	0.0294906	0.9773	1420	7980	0.177945	0.169578
1	2	1	1	14	1119	0.0125112	0.9773	1420	7980	0.177945	0.0719423
1	2	1	1	13	1119	0.0116175	0.9773	1420	7980	0.177945	0.0668036
1	2	1	1	16	1119	0.0142985	0.9773	1420	7980	0.177945	0.0822198
1	2	1	1	19	1119	0.0169794	0.9773	1420	7980	0.177945	0.097636
1	2	2	1	34	1213	0.0280297	0.9797	1420	7980	0.177945	0.160783
1	2	2	1	21	1213	0.0173124	0.9797	1420	7980	0.177945	0.099307
1	2	2	1	22	1213	0.0181369	0.9797	1420	7980	0.177945	0.104036
1	2	2	1	18	1213	0.0148392	0.9797	1420	7980	0.177945	0.0851203
1	2	2	1	36	1213	0.0296785	0.9797	1420	7980	0.177945	0.170241
1	2	2	1	28	1213	0.0230833	0.9797	1420	7980	0.177945	0.132409
1	2	3	1	25	1294	0.0193199	0.9872	1420	7980	0.177945	0.10998
1	2	3	1	31	1294	0.0239567	0.9872	1420	7980	0.177945	0.136376
1	2	3	1	16	1294	0.0123648	0.9872	1420	7980	0.177945	0.0703874
1	2	3	1	15	1294	0.011592	0.9872	1420	7980	0.177945	0.0659882
1	2	3	1	31	1294	0.0239567	0.9872	1420	7980	0.177945	0.136376
1	2	3	1	46	1294	0.0355487	0.9872	1420	7980	0.177945	0.202364
1	2	3	1	53	1294	0.0409583	0.9872	1420	7980	0.177945	0.233158
1	2	3	1	32	1294	0.0247295	0.9872	1420	7980	0.177945	0.140775
1	2	3	1	34	1294	0.0262751	0.9872	1420	7980	0.177945	0.149573
1	2	4	1	27	883	0.0305776	0.9806	1420	7980	0.177945	0.175237
1	2	4	1	39	883	0.0441676	0.9806	1420	7980	0.177945	0.25312
1	2	4	1	37	883	0.0419026	0.9806	1420	7980	0.177945	0.24014
1	2	4	1	9	883	0.0101925	0.9806	1420	7980	0.177945	0.0584123
1	2	4	1	10	883	0.011325	0.9806	1420	7980	0.177945	0.0649026
1	2	4	1	36	883	0.0407701	0.9806	1420	7980	0.177945	0.233649
1	2	4	1	21	883	0.0237826	0.9806	1420	7980	0.177945	0.136295
1	2	4	1	47	883	0.0532276	0.9806	1420	7980	0.177945	0.305042
1	2	4	1	27	883	0.0305776	0.9806	1420	7980	0.177945	0.175237
1	2	4	1	34	883	0.0385051	0.9806	1420	7980	0.177945	0.220669
1	2	1	2	44	1119	0.0393208	0.9773	1320	7980	0.165414	0.243234
1	2	1	2	50	1119	0.0446828	0.9773	1320	7980	0.165414	0.276402
1	2	1	2	38	1119	0.0339589	0.9773	1320	7980	0.165414	0.210065
1	2	1	2	38	1119	0.0339589	0.9773	1320	7980	0.165414	0.210065
1	2	1	2	24	1119	0.0214477	0.9773	1320	7980	0.165414	0.132673
1	2	1	2	36	1119	0.0321716	0.9773	1320	7980	0.165414	0.199009
1	2	2	2	45	1213	0.0370981	0.9797	1320	7980	0.165414	0.228922
1	2	2	2	21	1213	0.0173124	0.9797	1320	7980	0.165414	0.10683
1	2	2	2	36	1213	0.0296785	0.9797	1320	7980	0.165414	0.183138
1	2	2	2	23	1213	0.0189613	0.9797	1320	7980	0.165414	0.117005
1	2	2	2	8	1213	0.00659522	0.9797	1320	7980	0.165414	0.0406972
1	2	2	2	24	1213	0.0197857	0.9797	1320	7980	0.165414	0.122092
1	2	2	2	39	1213	0.0321517	0.9797	1320	7980	0.165414	0.198399
1	2	2	2	55	1213	0.0453421	0.9797	1320	7980	0.165414	0.279794
1	2	2	2	34	1213	0.0280297	0.9797	1320	7980	0.165414	0.172963
1	2	2	2	29	1213	0.0239077	0.9797	1320	7980	0.165414	0.147528
1	2	2	2	30	1213	0.0247321	0.9797	1320	7980	0.165414	0.152615
1	2	2	2	34	1213	0.0280297	0.9797	1320	7980	0.165414	0.172963
1	2	2	2	62	1213	0.0511129	0.9797	1320	7980	0.165414	0.315404
1	2	2	2	34	1213	0.0280297	0.9797	1320	7980	0.165414	0.172963
1	2	3	2	27	1294	0.0208655	0.9872	1320	7980	0.165414	0.127777
1	2	4	2	43	883	0.0486976	0.9806	1320	7980	0.165414	0.300224
1	2	4	2	23	883	0.0260476	0.9806	1320	7980	0.165414	0.160585
1	2	1	3	46	1119	0.0411081	0.9773	1580	7980	0.197995	0.212445
1	2	1	3	28	1119	0.0250223	0.9773	1580	7980	0.197995	0.129314
1	2	1	3	34	1119	0.0303843	0.9773	1580	7980	0.197995	0.157024
1	2	1	3	54	1119	0.0482574	0.9773	1580	7980	0.197995	0.249391
1	2	1	3	54	1119	0.0482574	0.9773	1580	7980	0.197995	0.249391
1	2	1	3	36	1119	0.0321716	0.9773	1580	7980	0.197995	0.166261
1	2	1	3	45	1119	0.0402145	0.9773	1580	7980	0.197995	0.207826
1	2	2	3	19	1213	0.0156636	0.9797	1580	7980	0.197995	0.0807506
1	2	2	3	46	1213	0.0379225	0.9797	1580	7980	0.197995	0.195501
1	2	2	3	67	1213	0.055235	0.9797	1580	7980	0.197995	0.284752
1	2	2	3	32	1213	0.0263809	0.9797	1580	7980	0.197995	0.136001
1	2	2	3	43	1213	0.0354493	0.9797	1580	7980	0.197995	0.182751
1	2	2	3	41	1213	0.0338005	0.9797	1580	7980	0.197995	0.174251
1	2	2	3	76	1213	0.0626546	0.9797	1580	7980	0.197995	0.323002
1	2	2	3	37	1213	0.0305029	0.9797	1580	7980	0.197995	0.157251
1	2	2	3	56	1213	0.0461665	0.9797	1580	7980	0.197995	0.238002
1	2	2	3	34	1213	0.0280297	0.9797	1580	7980	0.197995	0.144501
1	2	3	3	47	1294	0.0363215	0.9872	1580	7980	0.197995	0.185825
1	2	3	3	66	1294	0.0510046	0.9872	1580	7980	0.197995	0.260946
1	2	3	3	85	1294	0.0656878	0.9872	1580	7980	0.197995	0.336067
1	2	3	3	28	1294	0.0216383	0.9872	1580	7980	0.197995	0.110704
1	2	3	3	58	1294	0.0448223	0.9872	1580	7980	0.197995	0.229316
1	2	3	3	63	1294	0.0486862	0.9872	1580	7980	0.197995	0.249085
1	2	3	3	27	1294	0.0208655	0.9872	1580	7980	0.197995	0.106751
1	2	3	3	103	1294	0.0795981	0.9872	1580	7980	0.197995	0.407234
1	2	3	3	79	1294	0.061051	0.9872	1580	7980	0.197995	0.312344
1	2	3	3	68	1294	0.0525502	0.9872	1580	7980	0.197995	0.268853
1	2	3	3	77	1294	0.0595054	0.9872	1580	7980	0.197995	0.304437
1	2	3	3	65	1294	0.0502318	0.9872	1580	7980	0.197995	0.256992
1	2	3	3	65	1294	0.0502318	0.9872	1580	7980	0.197995	0.256992
1	2	3	3	19	1294	0.0146832	0.9872	1580	7980	0.197995	0.0751208
1	2	4	3	34	883	0.0385051	0.9806	1580	7980	0.197995	0.198323
1	2	4	3	48	883	0.0543601	0.9806	1580	7980	0.197995	0.279985
1	2	4	3	25	883	0.0283126	0.9806	1580	7980	0.197995	0.145825
1	2	4	3	36	883	0.0407701	0.9806	1580	7980	0.197995	0.209989
1	2	4	3	33	883	0.0373726	0.9806	1580	7980	0.197995	0.19249
1	2	4	3	12	883	0.01359	0.9806	1580	7980	0.197995	0.0699962
1	2	4	3	8	883	0.00906002	0.9806	1580	7980	0.197995	0.0466641
1	2	4	3	27	883	0.0305776	0.9806	1580	7980	0.197995	0.157491
1	2	2	4	5	1213	0.00412201	0.9797	380	7980	0.047619	0.0883559
1	2	3	4	6	1294	0.00463679	0.9872	380	7980	0.047619	0.098635
1	2	3	4	9	1294	0.00695518	0.9872	380	7980	0.047619	0.147953
1	2	4	4	7	883	0.00792752	0.9806	380	7980	0.047619	0.169771
1	2	4	4	5	883	0.00566251	0.9806	380	7980	0.047619	0.121265
1	2	4	4	6	883	0.00679502	0.9806	380	7980	0.047619	0.145518
1	2	1	5	6	1119	0.00536193	0.9773	340	7980	0.0426065	0.128771
1	2	1	5	7	1119	0.00625559	0.9773	340	7980	0.0426065	0.150233
1	2	2	5	6	1213	0.00494641	0.9797	340	7980	0.0426065	0.118501
1	2	2	5	7	1213	0.00577082	0.9797	340	7980	0.0426065	0.138251
1	2	2	5	5	1213	0.00412201	0.9797	340	7980	0.0426065	0.0987507
1	2	2	5	5	1213	0.00412201	0.9797	340	7980	0.0426065	0.0987507
1	2	2	5	6	1213	0.00494641	0.9797	340	7980	0.0426065	0.118501
1	2	2	5	6	1213	0.00494641	0.9797	340	7980	0.0426065	0.118501
1	2	2	5	7	1213	0.00577082	0.9797	340	7980	0.0426065	0.138251
1	2	3	5	9	1294	0.00695518	0.9872	340	7980	0.0426065	0.165359
1	2	3	5	6	1294	0.00463679	0.9872	340	7980	0.0426065	0.110239
1	2	3	5	9	1294	0.00695518	0.9872	340	7980	0.0426065	0.165359
1	2	3	5	5	1294	0.00386399	0.9872	340	7980	0.0426065	0.0918659
1	2	3	5	6	1294	0.00463679	0.9872	340	7980	0.0426065	0.110239
1	2	3	5	9	1294	0.00695518	0.9872	340	7980	0.0426065	0.165359
1	2	3	5	6	1294	0.00463679	0.9872	340	7980	0.0426065	0.110239
1	2	3	5	6	1294	0.00463679	0.9872	340	7980	0.0426065	0.110239
1	2	3	5	6	1294	0.00463679	0.9872	340	7980	0.0426065	0.110239
1	2	4	5	5	883	0.00566251	0.9806	340	7980	0.0426065	0.135532
1	2	4	5	7	883	0.00792752	0.9806	340	7980	0.0426065	0.189745
1	2	4	5	6	883	0.00679502	0.9806	340	7980	0.0426065	0.162638
1	2	4	5	5	883	0.00566251	0.9806	340	7980	0.0426065	0.135532
1	2	4	5	5	883	0.00566251	0.9806	340	7980	0.0426065	0.135532
1	2	4	5	6	883	0.00679502	0.9806	340	7980	0.0426065	0.162638
1	2	4	5	6	883	0.00679502	0.9806	340	7980	0.0426065	0.162638
1	2	4	5	6	883	0.00679502	0.9806	340	7980	0.0426065	0.162638
1	2	4	5	6	883	0.00679502	0.9806	340	7980	0.0426065	0.162638
1	2	4	5	6	883	0.00679502	0.9806	340	7980	0.0426065	0.162638
1	2	4	5	5	883	0.00566251	0.9806	340	7980	0.0426065	0.135532
1	2	4	5	7	883	0.00792752	0.9806	340	7980	0.0426065	0.189745
1	2	4	5	5	883	0.00566251	0.9806	340	7980	0.0426065	0.135532
1	2	4	5	7	883	0.00792752	0.9806	340	7980	0.0426065	0.189745
1	2	1	6	117	1119	0.104558	0.9773	2940	7980	0.368421	0.290391
1	2	1	6	76	1119	0.0679178	0.9773	2940	7980	0.368421	0.18863
1	2	3	6	87	1294	0.0672334	0.9872	2940	7980	0.368421	0.184857
1	2	3	6	34	1294	0.0262751	0.9872	2940	7980	0.368421	0.0722429
1	2	3	6	24	1294	0.0185471	0.9872	2940	7980	0.368421	0.050995
1	2	3	6	97	1294	0.0749614	0.9872	2940	7980	0.368421	0.206105
1	2	3	6	74	1294	0.057187	0.9872	2940	7980	0.368421	0.157235
1	2	3	6	72	1294	0.0556414	0.9872	2940	7980	0.368421	0.152985
1	2	4	6	56	883	0.0634202	0.9806	2940	7980	0.368421	0.175546
1	2	4	6	87	883	0.0985277	0.9806	2940	7980	0.368421	0.272723
1	2	1	7	9	1119	0.0080429	0	0	0	0	0
1	2	1	7	15	1119	0.0134048	0	0	0	0	0
1	2	1	7	43	1119	0.0384272	0	0	0	0	0
1	2	1	7	32	1119	0.028597	0	0	0	0	0
1	2	1	7	5	1119	0.00446828	0	0	0	0	0
1	2	1	7	34	1119	0.0303843	0	0	0	0	0
1	2	1	7	16	1119	0.0142985	0	0	0	0	0
1	2	1	7	71	1119	0.0634495	0	0	0	0	0
1	2	1	7	67	1119	0.0598749	0	0	0	0	0
1	2	1	7	43	1119	0.0384272	0	0	0	0	0
1	2	1	7	30	1119	0.0268097	0	0	0	0	0
1	2	1	7	5	1119	0.00446828	0	0	0	0	0
1	2	1	7	6	1119	0.00536193	0	0	0	0	0
1	2	1	7	7	1119	0.00625559	0	0	0	0	0
1	2	1	7	21	1119	0.0187668	0	0	0	0	0
1	2	1	7	5	1119	0.00446828	0	0	0	0	0
1	2	1	7	23	1119	0.0205541	0	0	0	0	0
1	2	2	7	43	1213	0.0354493	0	0	0	0	0
1	2	2	7	9	1213	0.00741962	0	0	0	0	0
1	2	2	7	6	1213	0.00494641	0	0	0	0	0
1	2	2	7	15	1213	0.012366	0	0	0	0	0
1	2	2	7	16	1213	0.0131904	0	0	0	0	0
1	2	2	7	31	1213	0.0255565	0	0	0	0	0
1	2	2	7	5	1213	0.00412201	0	0	0	0	0
1	2	2	7	27	1213	0.0222589	0	0	0	0	0
1	2	2	7	19	1213	0.0156636	0	0	0	0	0
1	2	2	7	23	1213	0.0189613	0	0	0	0	0
1	2	2	7	10	1213	0.00824402	0	0	0	0	0
1	2	2	7	15	1213	0.012366	0	0	0	0	0
1	2	2	7	62	1213	0.0511129	0	0	0	0	0
1	2	2	7	22	1213	0.0181369	0	0	0	0	0
1	2	2	7	9	1213	0.00741962	0	0	0	0	0
1	2	2	7	11	1213	0.00906843	0	0	0	0	0
1	2	2	7	62	1213	0.0511129	0	0	0	0	0
1	2	2	7	55	1213	0.0453421	0	0	0	0	0
1	2	2	7	45	1213	0.0370981	0	0	0	0	0
1	2	2	7	5	1213	0.00412201	0	0	0	0	0
1	2	2	7	26	1213	0.0214345	0	0	0	0	0
1	2	3	7	12	1294	0.00927357	0	0	0	0	0
1	2	3	7	6	1294	0.00463679	0	0	0	0	0
1	2	3	7	15	1294	0.011592	0	0	0	0	0
1	2	3	7	14	1294	0.0108192	0	0	0	0	0
1	2	3	7	8	1294	0.00618238	0	0	0	0	0
1	2	3	7	11	1294	0.00850077	0	0	0	0	0
1	2	3	7	18	1294	0.0139104	0	0	0	0	0
1	2	3	7	13	1294	0.0100464	0	0	0	0	0
1	2	3	7	16	1294	0.0123648	0	0	0	0	0
1	2	3	7	9	1294	0.00695518	0	0	0	0	0
1	2	3	7	12	1294	0.00927357	0	0	0	0	0
1	2	3	7	15	1294	0.011592	0	0	0	0	0
1	2	3	7	38	1294	0.0293663	0	0	0	0	0
1	2	3	7	9	1294	0.00695518	0	0	0	0	0
1	2	3	7	32	1294	0.0247295	0	0	0	0	0
1	2	3	7	37	1294	0.0285935	0	0	0	0	0
1	2	4	7	43	883	0.0486976	0	0	0	0	0
1	2	4	7	32	883	0.0362401	0	0	0	0	0
1	2	4	7	31	883	0.0351076	0	0	0	0	0
1	2	4	7	14	883	0.015855	0	0	0	0	0
1	2	4	7	7	883	0.00792752	0	0	0	0	0
1	2	4	7	5	883	0.00566251	0	0	0	0	0
1	2	4	7	5	883	0.00566251	0	0	0	0	0
1	2	4	7	7	883	0.00792752	0	0	0	0	0
1	2	4	7	14	883	0.015855	0	0	0	0	0
1	2	4	7	13	883	0.0147225	0	0	0	0	0

## Sheet: NOV 14
YEAR	SEASON	GOAT	SPECIES	DURATION	TOTAL SUM	DS	TOTAL DIET	browseable/species/ha	total browseable/ha	rabundance	sindex
1	3	1	1	15	1639	0.00915192	0.973	1320	8860	0.148984	0.0631334
1	3	1	1	21	1639	0.0128127	0.973	1320	8860	0.148984	0.0883868
1	3	1	1	16	1639	0.00976205	0.973	1320	8860	0.148984	0.0673423
1	3	1	1	20	1639	0.0122026	0.973	1320	8860	0.148984	0.0841779
1	3	1	1	21	1639	0.0128127	0.973	1320	8860	0.148984	0.0883868
1	3	1	1	44	1639	0.0268456	0.973	1320	8860	0.148984	0.185191
1	3	1	1	15	1639	0.00915192	0.973	1320	8860	0.148984	0.0631334
1	3	1	1	14	1639	0.00854179	0.973	1320	8860	0.148984	0.0589245
1	3	1	1	16	1639	0.00976205	0.973	1320	8860	0.148984	0.0673423
1	3	1	1	18	1639	0.0109823	0.973	1320	8860	0.148984	0.0757601
1	3	1	1	16	1639	0.00976205	0.973	1320	8860	0.148984	0.0673423
1	3	2	1	15	1624	0.00923645	0.9743	1320	8860	0.148984	0.0636315
1	3	2	1	20	1624	0.0123153	0.9743	1320	8860	0.148984	0.084842
1	3	2	1	21	1624	0.012931	0.9743	1320	8860	0.148984	0.0890841
1	3	2	1	28	1624	0.0172414	0.9743	1320	8860	0.148984	0.118779
1	3	2	1	16	1624	0.00985222	0.9743	1320	8860	0.148984	0.0678736
1	3	2	1	8	1624	0.00492611	0.9743	1320	8860	0.148984	0.0339368
1	3	3	1	5	1715	0.00291545	0.9821	1320	8860	0.148984	0.0199255
1	3	3	1	15	1715	0.00874636	0.9821	1320	8860	0.148984	0.0597766
1	3	3	1	16	1715	0.00932945	0.9821	1320	8860	0.148984	0.0637617
1	3	3	1	19	1715	0.0110787	0.9821	1320	8860	0.148984	0.075717
1	3	3	1	22	1715	0.012828	0.9821	1320	8860	0.148984	0.0876723
1	3	3	1	15	1715	0.00874636	0.9821	1320	8860	0.148984	0.0597766
1	3	3	1	28	1715	0.0163265	0.9821	1320	8860	0.148984	0.111583
1	3	3	1	40	1715	0.0233236	0.9821	1320	8860	0.148984	0.159404
1	3	3	1	15	1715	0.00874636	0.9821	1320	8860	0.148984	0.0597766
1	3	4	1	17	1679	0.0101251	0.9826	1320	8860	0.148984	0.0691642
1	3	4	1	16	1679	0.00952948	0.9826	1320	8860	0.148984	0.0650957
1	3	4	1	17	1679	0.0101251	0.9826	1320	8860	0.148984	0.0691642
1	3	4	1	19	1679	0.0113163	0.9826	1320	8860	0.148984	0.0773011
1	3	4	1	20	1679	0.0119119	0.9826	1320	8860	0.148984	0.0813696
1	3	4	1	46	1679	0.0273973	0.9826	1320	8860	0.148984	0.18715
1	3	4	1	36	1679	0.0214413	0.9826	1320	8860	0.148984	0.146465
1	3	4	1	15	1679	0.00893389	0.9826	1320	8860	0.148984	0.0610272
1	3	4	1	15	1679	0.00893389	0.9826	1320	8860	0.148984	0.0610272
1	3	4	1	25	1679	0.0148898	0.9826	1320	8860	0.148984	0.101712
1	3	1	2	22	1639	0.0134228	0.973	1220	8860	0.137698	0.100185
1	3	1	2	15	1639	0.00915192	0.973	1220	8860	0.137698	0.0683083
1	3	1	2	16	1639	0.00976205	0.973	1220	8860	0.137698	0.0728622
1	3	1	2	20	1639	0.0122026	0.973	1220	8860	0.137698	0.0910777
1	3	1	2	17	1639	0.0103722	0.973	1220	8860	0.137698	0.0774161
1	3	1	2	18	1639	0.0109823	0.973	1220	8860	0.137698	0.0819699
1	3	2	2	23	1624	0.0141626	0.9743	1220	8860	0.137698	0.105566
1	3	2	2	20	1624	0.0123153	0.9743	1220	8860	0.137698	0.0917963
1	3	2	2	17	1624	0.010468	0.9743	1220	8860	0.137698	0.0780269
1	3	3	2	27	1715	0.0157434	0.9821	1220	8860	0.137698	0.116417
1	3	1	3	23	1639	0.0140329	0.973	1600	8860	0.180587	0.0798638
1	3	1	3	19	1639	0.0115924	0.973	1600	8860	0.180587	0.0659744
1	3	1	3	16	1639	0.00976205	0.973	1600	8860	0.180587	0.0555574
1	3	1	3	27	1639	0.0164735	0.973	1600	8860	0.180587	0.0937531
1	3	1	3	15	1639	0.00915192	0.973	1600	8860	0.180587	0.0520851
1	3	1	3	15	1639	0.00915192	0.973	1600	8860	0.180587	0.0520851
1	3	1	3	17	1639	0.0103722	0.973	1600	8860	0.180587	0.0590297
1	3	2	3	15	1624	0.00923645	0.9743	1600	8860	0.180587	0.052496
1	3	2	3	22	1624	0.0135468	0.9743	1600	8860	0.180587	0.0769941
1	3	2	3	29	1624	0.0178571	0.9743	1600	8860	0.180587	0.101492
1	3	2	3	15	1624	0.00923645	0.9743	1600	8860	0.180587	0.052496
1	3	2	3	53	1624	0.0326355	0.9743	1600	8860	0.180587	0.185486
1	3	2	3	2	1624	0.00123153	0.9743	1600	8860	0.180587	0.00699947
1	3	2	3	25	1624	0.0153941	0.9743	1600	8860	0.180587	0.0874933
1	3	2	3	22	1624	0.0135468	0.9743	1600	8860	0.180587	0.0769941
1	3	2	3	59	1624	0.03633	0.9743	1600	8860	0.180587	0.206484
1	3	2	3	24	1624	0.0147783	0.9743	1600	8860	0.180587	0.0839936
1	3	3	3	32	1715	0.0186589	0.9821	1600	8860	0.180587	0.105207
1	3	3	3	15	1715	0.00874636	0.9821	1600	8860	0.180587	0.0493157
1	3	3	3	22	1715	0.012828	0.9821	1600	8860	0.180587	0.0723297
1	3	3	3	18	1715	0.0104956	0.9821	1600	8860	0.180587	0.0591788
1	3	3	3	19	1715	0.0110787	0.9821	1600	8860	0.180587	0.0624665
1	3	3	3	30	1715	0.0174927	0.9821	1600	8860	0.180587	0.0986314
1	3	3	3	17	1715	0.00991254	0.9821	1600	8860	0.180587	0.0558911
1	3	3	3	15	1715	0.00874636	0.9821	1600	8860	0.180587	0.0493157
1	3	3	3	16	1715	0.00932945	0.9821	1600	8860	0.180587	0.0526034
1	3	3	3	18	1715	0.0104956	0.9821	1600	8860	0.180587	0.0591788
1	3	3	3	15	1715	0.00874636	0.9821	1600	8860	0.180587	0.0493157
1	3	3	3	39	1715	0.0227405	0.9821	1600	8860	0.180587	0.128221
1	3	3	3	15	1715	0.00874636	0.9821	1600	8860	0.180587	0.0493157
1	3	3	3	19	1715	0.0110787	0.9821	1600	8860	0.180587	0.0624665
1	3	4	3	17	1679	0.0101251	0.9826	1600	8860	0.180587	0.0570605
1	3	4	3	58	1679	0.0345444	0.9826	1600	8860	0.180587	0.194677
1	3	4	3	15	1679	0.00893389	0.9826	1600	8860	0.180587	0.0503475
1	3	4	3	16	1679	0.00952948	0.9826	1600	8860	0.180587	0.053704
1	3	4	3	15	1679	0.00893389	0.9826	1600	8860	0.180587	0.0503475
1	3	4	3	22	1679	0.013103	0.9826	1600	8860	0.180587	0.0738429
1	3	4	3	18	1679	0.0107207	0.9826	1600	8860	0.180587	0.0604169
1	3	4	3	19	1679	0.0113163	0.9826	1600	8860	0.180587	0.0637734
1	3	2	4	21	1624	0.012931	0.9743	740	8860	0.0835214	0.158907
1	3	3	4	16	1715	0.00932945	0.9821	740	8860	0.0835214	0.113737
1	3	3	4	27	1715	0.0157434	0.9821	740	8860	0.0835214	0.191931
1	3	4	4	17	1679	0.0101251	0.9826	740	8860	0.0835214	0.123374
1	3	4	4	23	1679	0.0136986	0.9826	740	8860	0.0835214	0.166918
1	3	4	4	33	1679	0.0196546	0.9826	740	8860	0.0835214	0.239491
1	3	4	4	26	1679	0.0154854	0.9826	740	8860	0.0835214	0.18869
1	3	4	4	103	1679	0.061346	0.9826	740	8860	0.0835214	0.747501
1	3	1	5	23	1639	0.0140329	0.973	640	8860	0.0722348	0.199659
1	3	1	5	31	1639	0.018914	0.973	640	8860	0.0722348	0.269106
1	3	2	5	23	1624	0.0141626	0.9743	640	8860	0.0722348	0.201235
1	3	2	5	15	1624	0.00923645	0.9743	640	8860	0.0722348	0.13124
1	3	2	5	20	1624	0.0123153	0.9743	640	8860	0.0722348	0.174987
1	3	2	5	25	1624	0.0153941	0.9743	640	8860	0.0722348	0.218733
1	3	2	5	16	1624	0.00985222	0.9743	640	8860	0.0722348	0.139989
1	3	2	5	6	1624	0.00369458	0.9743	640	8860	0.0722348	0.052496
1	3	2	5	20	1624	0.0123153	0.9743	640	8860	0.0722348	0.174987
1	3	3	5	19	1715	0.0110787	0.9821	640	8860	0.0722348	0.156166
1	3	3	5	22	1715	0.012828	0.9821	640	8860	0.0722348	0.180824
1	3	3	5	19	1715	0.0110787	0.9821	640	8860	0.0722348	0.156166
1	3	3	5	15	1715	0.00874636	0.9821	640	8860	0.0722348	0.123289
1	3	3	5	16	1715	0.00932945	0.9821	640	8860	0.0722348	0.131509
1	3	3	5	29	1715	0.0169096	0.9821	640	8860	0.0722348	0.238359
1	3	3	5	53	1715	0.0309038	0.9821	640	8860	0.0722348	0.435622
1	3	3	5	26	1715	0.0151603	0.9821	640	8860	0.0722348	0.213701
1	3	3	5	16	1715	0.00932945	0.9821	640	8860	0.0722348	0.131509
1	3	4	5	15	1679	0.00893389	0.9826	640	8860	0.0722348	0.125869
1	3	4	5	47	1679	0.0279929	0.9826	640	8860	0.0722348	0.394388
1	3	4	5	36	1679	0.0214413	0.9826	640	8860	0.0722348	0.302085
1	3	4	5	18	1679	0.0107207	0.9826	640	8860	0.0722348	0.151042
1	3	4	5	23	1679	0.0136986	0.9826	640	8860	0.0722348	0.192999
1	3	4	5	34	1679	0.0202501	0.9826	640	8860	0.0722348	0.285302
1	3	4	5	24	1679	0.0142942	0.9826	640	8860	0.0722348	0.20139
1	3	4	5	26	1679	0.0154854	0.9826	640	8860	0.0722348	0.218172
1	3	4	5	90	1679	0.0536033	0.9826	640	8860	0.0722348	0.755212
1	3	4	5	26	1679	0.0154854	0.9826	640	8860	0.0722348	0.218172
1	3	4	5	21	1679	0.0125074	0.9826	640	8860	0.0722348	0.176216
1	3	4	5	42	1679	0.0250149	0.9826	640	8860	0.0722348	0.352432
1	3	4	5	51	1679	0.0303752	0.9826	640	8860	0.0722348	0.427953
1	3	4	5	57	1679	0.0339488	0.9826	640	8860	0.0722348	0.478301
1	3	1	6	116	1639	0.0707749	0.973	3340	8860	0.376975	0.192954
1	3	1	6	122	1639	0.0744356	0.973	3340	8860	0.376975	0.202934
1	3	1	6	75	1639	0.0457596	0.973	3340	8860	0.376975	0.124755
1	3	1	6	65	1639	0.0396583	0.973	3340	8860	0.376975	0.108121
1	3	2	6	43	1624	0.0264778	0.9743	3340	8860	0.376975	0.0720903
1	3	2	6	123	1624	0.0757389	0.9743	3340	8860	0.376975	0.206212
1	3	3	6	98	1715	0.0571429	0.9821	3340	8860	0.376975	0.154345
1	3	3	6	18	1715	0.0104956	0.9821	3340	8860	0.376975	0.0283491
1	3	3	6	126	1715	0.0734694	0.9821	3340	8860	0.376975	0.198444
1	3	3	6	54	1715	0.0314869	0.9821	3340	8860	0.376975	0.0850474
1	3	3	6	98	1715	0.0571429	0.9821	3340	8860	0.376975	0.154345
1	3	3	6	27	1715	0.0157434	0.9821	3340	8860	0.376975	0.0425237
1	3	3	6	54	1715	0.0314869	0.9821	3340	8860	0.376975	0.0850474
1	3	4	6	34	1679	0.0202501	0.9826	3340	8860	0.376975	0.0546687
1	3	4	6	89	1679	0.0530077	0.9826	3340	8860	0.376975	0.143103
1	3	4	6	103	1679	0.061346	0.9826	3340	8860	0.376975	0.165614
1	3	4	6	43	1679	0.0256105	0.9826	3340	8860	0.376975	0.0691398
1	3	1	7	22	1639	0.0134228	0	0	0	0	0
1	3	1	7	26	1639	0.0158633	0	0	0	0	0
1	3	1	7	63	1639	0.0384381	0	0	0	0	0
1	3	1	7	55	1639	0.033557	0	0	0	0	0
1	3	1	7	15	1639	0.00915192	0	0	0	0	0
1	3	1	7	54	1639	0.0329469	0	0	0	0	0
1	3	1	7	25	1639	0.0152532	0	0	0	0	0
1	3	1	7	91	1639	0.0555217	0	0	0	0	0
1	3	1	7	131	1639	0.0799268	0	0	0	0	0
1	3	1	7	65	1639	0.0396583	0	0	0	0	0
1	3	1	7	50	1639	0.0305064	0	0	0	0	0
1	3	1	7	15	1639	0.00915192	0	0	0	0	0
1	3	1	7	16	1639	0.00976205	0	0	0	0	0
1	3	1	7	17	1639	0.0103722	0	0	0	0	0
1	3	1	7	40	1639	0.0244051	0	0	0	0	0
1	3	1	7	15	1639	0.00915192	0	0	0	0	0
1	3	1	7	51	1639	0.0311165	0	0	0	0	0
1	3	2	7	60	1624	0.0369458	0	0	0	0	0
1	3	2	7	18	1624	0.0110837	0	0	0	0	0
1	3	2	7	15	1624	0.00923645	0	0	0	0	0
1	3	2	7	35	1624	0.0215517	0	0	0	0	0
1	3	2	7	36	1624	0.0221675	0	0	0	0	0
1	3	2	7	51	1624	0.0314039	0	0	0	0	0
1	3	2	7	15	1624	0.00923645	0	0	0	0	0
1	3	2	7	55	1624	0.033867	0	0	0	0	0
1	3	2	7	31	1624	0.0190887	0	0	0	0	0
1	3	2	7	34	1624	0.020936	0	0	0	0	0
1	3	2	7	21	1624	0.012931	0	0	0	0	0
1	3	2	7	29	1624	0.0178571	0	0	0	0	0
1	3	2	7	88	1624	0.0541872	0	0	0	0	0
1	3	2	7	50	1624	0.0307882	0	0	0	0	0
1	3	2	7	19	1624	0.0116995	0	0	0	0	0
1	3	2	7	31	1624	0.0190887	0	0	0	0	0
1	3	2	7	82	1624	0.0504926	0	0	0	0	0
1	3	2	7	85	1624	0.0523399	0	0	0	0	0
1	3	2	7	72	1624	0.044335	0	0	0	0	0
1	3	2	7	5	1624	0.00307882	0	0	0	0	0
1	3	2	7	46	1624	0.0283251	0	0	0	0	0
1	3	3	7	40	1715	0.0233236	0	0	0	0	0
1	3	3	7	16	1715	0.00932945	0	0	0	0	0
1	3	3	7	35	1715	0.0204082	0	0	0	0	0
1	3	3	7	22	1715	0.012828	0	0	0	0	0
1	3	3	7	8	1715	0.00466472	0	0	0	0	0
1	3	3	7	25	1715	0.0145773	0	0	0	0	0
1	3	3	7	38	1715	0.0221574	0	0	0	0	0
1	3	3	7	24	1715	0.0139942	0	0	0	0	0
1	3	3	7	28	1715	0.0163265	0	0	0	0	0
1	3	3	7	21	1715	0.0122449	0	0	0	0	0
1	3	3	7	23	1715	0.0134111	0	0	0	0	0
1	3	3	7	29	1715	0.0169096	0	0	0	0	0
1	3	3	7	59	1715	0.0344023	0	0	0	0	0
1	3	3	7	23	1715	0.0134111	0	0	0	0	0
1	3	3	7	52	1715	0.0303207	0	0	0	0	0
1	3	3	7	47	1715	0.0274052	0	0	0	0	0
1	3	4	7	60	1679	0.0357356	0	0	0	0	0
1	3	4	7	28	1679	0.0166766	0	0	0	0	0
1	3	4	7	25	1679	0.0148898	0	0	0	0	0
1	3	4	7	24	1679	0.0142942	0	0	0	0	0
1	3	4	7	21	1679	0.0125074	0	0	0	0	0
1	3	4	7	21	1679	0.0125074	0	0	0	0	0
1	3	4	7	35	1679	0.0208457	0	0	0	0	0
1	3	4	7	27	1679	0.016081	0	0	0	0	0
1	3	4	7	26	1679	0.0154854	0	0	0	0	0
1	3	4	7	25	1679	0.0148898	0	0	0	0	0

## Sheet: MARCH 15
YEAR	SEASON	GOAT	SPECIES	DURATION	TOTAL SUM	DS	TOTAL DIET	browseable/species/ha	total browseable/ha	rabundance	sindex
2	1	1	1	6	1350	0.00444444	0.9767	1460	9340	0.156317	0.0291105
2	1	1	1	9	1350	0.00666667	0.9767	1460	9340	0.156317	0.0436658
2	1	1	1	12	1350	0.00888889	0.9767	1460	9340	0.156317	0.0582211
2	1	1	1	21	1350	0.0155556	0.9767	1460	9340	0.156317	0.101887
2	1	1	1	9	1350	0.00666667	0.9767	1460	9340	0.156317	0.0436658
2	1	1	1	24	1350	0.0177778	0.9767	1460	9340	0.156317	0.116442
2	1	1	1	16	1350	0.0118519	0.9767	1460	9340	0.156317	0.0776281
2	1	1	1	14	1350	0.0103704	0.9767	1460	9340	0.156317	0.0679246
2	1	1	1	17	1350	0.0125926	0.9767	1460	9340	0.156317	0.0824799
2	1	1	1	9	1350	0.00666667	0.9767	1460	9340	0.156317	0.0436658
2	1	1	1	11	1350	0.00814815	0.9767	1460	9340	0.156317	0.0533693
2	1	2	1	32	1215	0.0263374	0.9773	1460	9340	0.156317	0.172401
2	1	2	1	7	1215	0.00576132	0.9773	1460	9340	0.156317	0.0377127
2	1	2	1	16	1215	0.0131687	0.9773	1460	9340	0.156317	0.0862005
2	1	2	1	17	1215	0.0139918	0.9773	1460	9340	0.156317	0.091588
2	1	2	1	15	1215	0.0123457	0.9773	1460	9340	0.156317	0.080813
2	1	2	1	16	1215	0.0131687	0.9773	1460	9340	0.156317	0.0862005
2	1	3	1	5	1716	0.00291375	0.9877	1460	9340	0.156317	0.0188722
2	1	3	1	5	1716	0.00291375	0.9877	1460	9340	0.156317	0.0188722
2	1	3	1	16	1716	0.00932401	0.9877	1460	9340	0.156317	0.0603909
2	1	3	1	8	1716	0.004662	0.9877	1460	9340	0.156317	0.0301955
2	1	3	1	11	1716	0.00641026	0.9877	1460	9340	0.156317	0.0415188
2	1	3	1	15	1716	0.00874126	0.9877	1460	9340	0.156317	0.0566165
2	1	3	1	19	1716	0.0110723	0.9877	1460	9340	0.156317	0.0717142
2	1	3	1	41	1716	0.0238928	0.9877	1460	9340	0.156317	0.154752
2	1	3	1	12	1716	0.00699301	0.9877	1460	9340	0.156317	0.0452932
2	1	4	1	23	1496	0.0153743	0.9875	1460	9340	0.156317	0.0995986
2	1	4	1	19	1496	0.0127005	0.9875	1460	9340	0.156317	0.0822771
2	1	4	1	21	1496	0.0140374	0.9875	1460	9340	0.156317	0.0909378
2	1	4	1	11	1496	0.00735294	0.9875	1460	9340	0.156317	0.0476341
2	1	4	1	23	1496	0.0153743	0.9875	1460	9340	0.156317	0.0995986
2	1	4	1	29	1496	0.019385	0.9875	1460	9340	0.156317	0.125581
2	1	4	1	31	1496	0.0207219	0.9875	1460	9340	0.156317	0.134242
2	1	4	1	14	1496	0.00935829	0.9875	1460	9340	0.156317	0.0606252
2	1	4	1	11	1496	0.00735294	0.9875	1460	9340	0.156317	0.0476341
2	1	4	1	18	1496	0.0120321	0.9875	1460	9340	0.156317	0.0779467
2	1	1	2	23	1350	0.017037	0.9767	1360	9340	0.14561	0.119796
2	1	1	2	21	1350	0.0155556	0.9767	1360	9340	0.14561	0.109379
2	1	1	2	14	1350	0.0103704	0.9767	1360	9340	0.14561	0.0729191
2	1	1	2	9	1350	0.00666667	0.9767	1360	9340	0.14561	0.0468765
2	1	1	2	18	1350	0.0133333	0.9767	1360	9340	0.14561	0.0937531
2	1	1	2	25	1350	0.0185185	0.9767	1360	9340	0.14561	0.130213
2	1	2	2	18	1215	0.0148148	0.9773	1360	9340	0.14561	0.104106
2	1	2	2	12	1215	0.00987654	0.9773	1360	9340	0.14561	0.0694041
2	1	2	2	7	1215	0.00576132	0.9773	1360	9340	0.14561	0.0404857
2	1	2	2	23	1215	0.01893	0.9773	1360	9340	0.14561	0.133024
2	1	2	2	11	1215	0.0090535	0.9773	1360	9340	0.14561	0.0636204
2	1	2	2	19	1215	0.0156379	0.9773	1360	9340	0.14561	0.10989
2	1	3	2	17	1716	0.00990676	0.9877	1360	9340	0.14561	0.0688834
2	1	1	3	32	1350	0.0237037	0.9767	1520	9340	0.162741	0.149128
2	1	1	3	11	1350	0.00814815	0.9767	1520	9340	0.162741	0.0512626
2	1	1	3	21	1350	0.0155556	0.9767	1520	9340	0.162741	0.0978651
2	1	1	3	67	1350	0.0496296	0.9767	1520	9340	0.162741	0.312236
2	1	1	3	13	1350	0.00962963	0.9767	1520	9340	0.162741	0.0605831
2	1	1	3	27	1350	0.02	0.9767	1520	9340	0.162741	0.125826
2	1	1	3	6	1350	0.00444444	0.9767	1520	9340	0.162741	0.0279614
2	1	2	3	34	1215	0.0279835	0.9773	1520	9340	0.162741	0.175945
2	1	2	3	21	1215	0.017284	0.9773	1520	9340	0.162741	0.108672
2	1	2	3	20	1215	0.0164609	0.9773	1520	9340	0.162741	0.103497
2	1	2	3	34	1215	0.0279835	0.9773	1520	9340	0.162741	0.175945
2	1	2	3	13	1215	0.0106996	0.9773	1520	9340	0.162741	0.0672733
2	1	2	3	31	1215	0.0255144	0.9773	1520	9340	0.162741	0.160421
2	1	2	3	15	1215	0.0123457	0.9773	1520	9340	0.162741	0.077623
2	1	2	3	12	1215	0.00987654	0.9773	1520	9340	0.162741	0.0620984
2	1	2	3	67	1215	0.055144	0.9773	1520	9340	0.162741	0.346716
2	1	2	3	34	1215	0.0279835	0.9773	1520	9340	0.162741	0.175945
2	1	3	3	21	1716	0.0122378	0.9877	1520	9340	0.162741	0.0761343
2	1	3	3	36	1716	0.020979	0.9877	1520	9340	0.162741	0.130516
2	1	3	3	34	1716	0.0198135	0.9877	1520	9340	0.162741	0.123265
2	1	3	3	76	1716	0.044289	0.9877	1520	9340	0.162741	0.275534
2	1	3	3	54	1716	0.0314685	0.9877	1520	9340	0.162741	0.195774
2	1	3	3	43	1716	0.0250583	0.9877	1520	9340	0.162741	0.155894
2	1	3	3	27	1716	0.0157343	0.9877	1520	9340	0.162741	0.0978869
2	1	3	3	12	1716	0.00699301	0.9877	1520	9340	0.162741	0.0435053
2	1	3	3	21	1716	0.0122378	0.9877	1520	9340	0.162741	0.0761343
2	1	3	3	38	1716	0.0221445	0.9877	1520	9340	0.162741	0.137767
2	1	3	3	14	1716	0.00815851	0.9877	1520	9340	0.162741	0.0507562
2	1	3	3	36	1716	0.020979	0.9877	1520	9340	0.162741	0.130516
2	1	3	3	31	1716	0.0180653	0.9877	1520	9340	0.162741	0.112389
2	1	3	3	22	1716	0.0128205	0.9877	1520	9340	0.162741	0.0797597
2	1	4	3	17	1496	0.0113636	0.9875	1520	9340	0.162741	0.0707104
2	1	4	3	31	1496	0.0207219	0.9875	1520	9340	0.162741	0.128943
2	1	4	3	12	1496	0.00802139	0.9875	1520	9340	0.162741	0.0499132
2	1	4	3	13	1496	0.00868984	0.9875	1520	9340	0.162741	0.0540727
2	1	4	3	9	1496	0.00601604	0.9875	1520	9340	0.162741	0.0374349
2	1	4	3	7	1496	0.00467914	0.9875	1520	9340	0.162741	0.0291161
2	1	4	3	13	1496	0.00868984	0.9875	1520	9340	0.162741	0.0540727
2	1	4	3	21	1496	0.0140374	0.9875	1520	9340	0.162741	0.0873482
2	1	2	4	21	1215	0.017284	0.9773	880	9340	0.0942184	0.187707
2	1	3	4	16	1716	0.00932401	0.9877	880	9340	0.0942184	0.100194
2	1	3	4	27	1716	0.0157343	0.9877	880	9340	0.0942184	0.169077
2	1	4	4	17	1496	0.0113636	0.9875	880	9340	0.0942184	0.122136
2	1	4	4	23	1496	0.0153743	0.9875	880	9340	0.0942184	0.165243
2	1	4	4	13	1496	0.00868984	0.9875	880	9340	0.0942184	0.0933983
2	1	4	4	13	1496	0.00868984	0.9875	880	9340	0.0942184	0.0933983
2	1	4	4	18	1496	0.0120321	0.9875	880	9340	0.0942184	0.129321
2	1	4	4	11	1496	0.00735294	0.9875	880	9340	0.0942184	0.0790293
2	1	4	4	23	1496	0.0153743	0.9875	880	9340	0.0942184	0.165243
2	1	4	4	54	1496	0.0360963	0.9875	880	9340	0.0942184	0.387962
2	1	4	4	93	1496	0.0621658	0.9875	880	9340	0.0942184	0.668157
2	1	1	5	14	1350	0.0103704	0.9767	740	9340	0.0792291	0.134013
2	1	1	5	23	1350	0.017037	0.9767	740	9340	0.0792291	0.220165
2	1	2	5	21	1215	0.017284	0.9773	740	9340	0.0792291	0.223219
2	1	2	5	15	1215	0.0123457	0.9773	740	9340	0.0792291	0.159442
2	1	2	5	32	1215	0.0263374	0.9773	740	9340	0.0792291	0.340143
2	1	2	5	15	1215	0.0123457	0.9773	740	9340	0.0792291	0.159442
2	1	2	5	18	1215	0.0148148	0.9773	740	9340	0.0792291	0.19133
2	1	2	5	12	1215	0.00987654	0.9773	740	9340	0.0792291	0.127553
2	1	2	5	27	1215	0.0222222	0.9773	740	9340	0.0792291	0.286995
2	1	3	5	15	1716	0.00874126	0.9877	740	9340	0.0792291	0.111703
2	1	3	5	12	1716	0.00699301	0.9877	740	9340	0.0792291	0.0893622
2	1	3	5	39	1716	0.0227273	0.9877	740	9340	0.0792291	0.290427
2	1	3	5	25	1716	0.0145688	0.9877	740	9340	0.0792291	0.186171
2	1	3	5	9	1716	0.00524476	0.9877	740	9340	0.0792291	0.0670217
2	1	3	5	21	1716	0.0122378	0.9877	740	9340	0.0792291	0.156384
2	1	3	5	21	1716	0.0122378	0.9877	740	9340	0.0792291	0.156384
2	1	3	5	15	1716	0.00874126	0.9877	740	9340	0.0792291	0.111703
2	1	3	5	21	1716	0.0122378	0.9877	740	9340	0.0792291	0.156384
2	1	4	5	17	1496	0.0113636	0.9875	740	9340	0.0792291	0.145243
2	1	4	5	21	1496	0.0140374	0.9875	740	9340	0.0792291	0.179418
2	1	4	5	23	1496	0.0153743	0.9875	740	9340	0.0792291	0.196505
2	1	4	5	16	1496	0.0106952	0.9875	740	9340	0.0792291	0.136699
2	1	4	5	21	1496	0.0140374	0.9875	740	9340	0.0792291	0.179418
2	1	4	5	23	1496	0.0153743	0.9875	740	9340	0.0792291	0.196505
2	1	4	5	14	1496	0.00935829	0.9875	740	9340	0.0792291	0.119612
2	1	4	5	27	1496	0.0180481	0.9875	740	9340	0.0792291	0.23068
2	1	4	5	46	1496	0.0307487	0.9875	740	9340	0.0792291	0.393011
2	1	4	5	36	1496	0.0240642	0.9875	740	9340	0.0792291	0.307574
2	1	4	5	12	1496	0.00802139	0.9875	740	9340	0.0792291	0.102525
2	1	4	5	43	1496	0.0287433	0.9875	740	9340	0.0792291	0.367379
2	1	4	5	19	1496	0.0127005	0.9875	740	9340	0.0792291	0.16233
2	1	4	5	49	1496	0.032754	0.9875	740	9340	0.0792291	0.418642
2	1	4	5	43	1496	0.0287433	0.9875	740	9340	0.0792291	0.367379
2	1	4	5	5	1496	0.00334225	0.9875	740	9340	0.0792291	0.0427185
2	1	4	5	9	1496	0.00601604	0.9875	740	9340	0.0792291	0.0768934
2	1	4	5	17	1496	0.0113636	0.9875	740	9340	0.0792291	0.145243
2	1	4	5	21	1496	0.0140374	0.9875	740	9340	0.0792291	0.179418
2	1	4	5	13	1496	0.00868984	0.9875	740	9340	0.0792291	0.111068
2	1	4	5	6	1496	0.0040107	0.9875	740	9340	0.0792291	0.0512623
2	1	4	5	10	1496	0.00668449	0.9875	740	9340	0.0792291	0.0854371
2	1	1	6	211	1350	0.156296	0.9767	3380	9340	0.361884	0.442199
2	1	1	6	134	1350	0.0992593	0.9767	3380	9340	0.361884	0.280828
2	1	3	6	212	1716	0.123543	0.9877	3380	9340	0.361884	0.34564
2	1	3	6	81	1716	0.0472028	0.9877	3380	9340	0.361884	0.13206
2	1	3	6	45	1716	0.0262238	0.9877	3380	9340	0.361884	0.0733669
2	1	3	6	67	1716	0.0390443	0.9877	3380	9340	0.361884	0.109235
2	1	3	6	92	1716	0.0536131	0.9877	3380	9340	0.361884	0.149995
2	1	3	6	47	1716	0.0273893	0.9877	3380	9340	0.361884	0.0766277
2	1	4	6	154	1496	0.102941	0.9875	3380	9340	0.361884	0.288059
2	1	4	6	76	1496	0.0508021	0.9875	3380	9340	0.361884	0.142159
2	1	1	7	13	1350	0.00962963	0	0	0	0	0
2	1	1	7	17	1350	0.0125926	0	0	0	0	0
2	1	1	7	43	1350	0.0318519	0	0	0	0	0
2	1	1	7	47	1350	0.0348148	0	0	0	0	0
2	1	1	7	34	1350	0.0251852	0	0	0	0	0
2	1	1	7	46	1350	0.0340741	0	0	0	0	0
2	1	1	7	9	1350	0.00666667	0	0	0	0	0
2	1	1	7	96	1350	0.0711111	0	0	0	0	0
2	1	1	7	89	1350	0.0659259	0	0	0	0	0
2	1	1	7	12	1350	0.00888889	0	0	0	0	0
2	1	1	7	43	1350	0.0318519	0	0	0	0	0
2	1	1	7	21	1350	0.0155556	0	0	0	0	0
2	1	1	7	16	1350	0.0118519	0	0	0	0	0
2	1	1	7	17	1350	0.0125926	0	0	0	0	0
2	1	1	7	13	1350	0.00962963	0	0	0	0	0
2	1	1	7	5	1350	0.0037037	0	0	0	0	0
2	1	1	7	14	1350	0.0103704	0	0	0	0	0
2	1	2	7	5	1215	0.00411523	0	0	0	0	0
2	1	2	7	18	1215	0.0148148	0	0	0	0	0
2	1	2	7	15	1215	0.0123457	0	0	0	0	0
2	1	2	7	15	1215	0.0123457	0	0	0	0	0
2	1	2	7	16	1215	0.0131687	0	0	0	0	0
2	1	2	7	42	1215	0.0345679	0	0	0	0	0
2	1	2	7	15	1215	0.0123457	0	0	0	0	0
2	1	2	7	5	1215	0.00411523	0	0	0	0	0
2	1	2	7	6	1215	0.00493827	0	0	0	0	0
2	1	2	7	21	1215	0.017284	0	0	0	0	0
2	1	2	7	18	1215	0.0148148	0	0	0	0	0
2	1	2	7	12	1215	0.00987654	0	0	0	0	0
2	1	2	7	18	1215	0.0148148	0	0	0	0	0
2	1	2	7	14	1215	0.0115226	0	0	0	0	0
2	1	2	7	29	1215	0.0238683	0	0	0	0	0
2	1	2	7	73	1215	0.0600823	0	0	0	0	0
2	1	2	7	47	1215	0.0386831	0	0	0	0	0
2	1	2	7	76	1215	0.0625514	0	0	0	0	0
2	1	2	7	63	1215	0.0518519	0	0	0	0	0
2	1	2	7	9	1215	0.00740741	0	0	0	0	0
2	1	2	7	63	1215	0.0518519	0	0	0	0	0
2	1	3	7	28	1716	0.016317	0	0	0	0	0
2	1	3	7	14	1716	0.00815851	0	0	0	0	0
2	1	3	7	21	1716	0.0122378	0	0	0	0	0
2	1	3	7	32	1716	0.018648	0	0	0	0	0
2	1	3	7	16	1716	0.00932401	0	0	0	0	0
2	1	3	7	8	1716	0.004662	0	0	0	0	0
2	1	3	7	28	1716	0.016317	0	0	0	0	0
2	1	3	7	7	1716	0.00407925	0	0	0	0	0
2	1	3	7	8	1716	0.004662	0	0	0	0	0
2	1	3	7	13	1716	0.00757576	0	0	0	0	0
2	1	3	7	13	1716	0.00757576	0	0	0	0	0
2	1	3	7	12	1716	0.00699301	0	0	0	0	0
2	1	3	7	52	1716	0.030303	0	0	0	0	0
2	1	3	7	21	1716	0.0122378	0	0	0	0	0
2	1	3	7	32	1716	0.018648	0	0	0	0	0
2	1	3	7	32	1716	0.018648	0	0	0	0	0
2	1	4	7	57	1496	0.0381016	0	0	0	0	0
2	1	4	7	8	1496	0.00534759	0	0	0	0	0
2	1	4	7	5	1496	0.00334225	0	0	0	0	0
2	1	4	7	14	1496	0.00935829	0	0	0	0	0
2	1	4	7	21	1496	0.0140374	0	0	0	0	0
2	1	4	7	31	1496	0.0207219	0	0	0	0	0
2	1	4	7	5	1496	0.00334225	0	0	0	0	0
2	1	4	7	15	1496	0.0100267	0	0	0	0	0
2	1	4	7	16	1496	0.0106952	0	0	0	0	0
2	1	4	7	15	1496	0.0100267	0	0	0	0	0

## Sheet: JUNE 15
YEAR	SEASON	GOAT	SPECIES	DURATION	TOTAL SUM	DS	TOTAL DIET	browseable/species/ha	total browseable/ha	rabundance	sindex
2	2	1	1	54	1284	0.0420561	0.9802	1440	8480	0.169811	0.252666
2	2	1	1	64	1284	0.0498442	0.9802	1440	8480	0.169811	0.299456
2	2	1	1	54	1284	0.0420561	0.9802	1440	8480	0.169811	0.252666
2	2	1	1	42	1284	0.0327103	0.9802	1440	8480	0.169811	0.196518
2	2	1	1	21	1284	0.0163551	0.9802	1440	8480	0.169811	0.0982591
2	2	1	1	32	1284	0.0249221	0.9802	1440	8480	0.169811	0.149728
2	2	1	1	63	1284	0.0490654	0.9802	1440	8480	0.169811	0.294777
2	2	1	1	23	1284	0.0179128	0.9802	1440	8480	0.169811	0.107617
2	2	1	1	12	1284	0.00934579	0.9802	1440	8480	0.169811	0.0561481
2	2	1	1	33	1284	0.0257009	0.9802	1440	8480	0.169811	0.154407
2	2	1	1	21	1284	0.0163551	0.9802	1440	8480	0.169811	0.0982591
2	2	2	1	13	1002	0.0129741	0.9755	1440	8480	0.169811	0.0783216
2	2	2	1	18	1002	0.0179641	0.9755	1440	8480	0.169811	0.108445
2	2	2	1	15	1002	0.0149701	0.9755	1440	8480	0.169811	0.0903711
2	2	2	1	15	1002	0.0149701	0.9755	1440	8480	0.169811	0.0903711
2	2	2	1	67	1002	0.0668663	0.9755	1440	8480	0.169811	0.403658
2	2	2	1	39	1002	0.0389222	0.9755	1440	8480	0.169811	0.234965
2	2	3	1	9	1616	0.00556931	0.9898	1440	8480	0.169811	0.033135
2	2	3	1	24	1616	0.0148515	0.9898	1440	8480	0.169811	0.08836
2	2	3	1	31	1616	0.0191832	0.9898	1440	8480	0.169811	0.114132
2	2	3	1	17	1616	0.0105198	0.9898	1440	8480	0.169811	0.0625883
2	2	3	1	68	1616	0.0420792	0.9898	1440	8480	0.169811	0.250353
2	2	3	1	13	1616	0.00804455	0.9898	1440	8480	0.169811	0.0478617
2	2	3	1	18	1616	0.0111386	0.9898	1440	8480	0.169811	0.06627
2	2	3	1	31	1616	0.0191832	0.9898	1440	8480	0.169811	0.114132
2	2	3	1	21	1616	0.012995	0.9898	1440	8480	0.169811	0.077315
2	2	4	1	68	1241	0.0547945	0.9862	1440	8480	0.169811	0.327194
2	2	4	1	40	1241	0.0322321	0.9862	1440	8480	0.169811	0.192467
2	2	4	1	19	1241	0.0153102	0.9862	1440	8480	0.169811	0.0914219
2	2	4	1	12	1241	0.00966962	0.9862	1440	8480	0.169811	0.0577401
2	2	4	1	55	1241	0.0443191	0.9862	1440	8480	0.169811	0.264642
2	2	4	1	31	1241	0.0249799	0.9862	1440	8480	0.169811	0.149162
2	2	4	1	102	1241	0.0821918	0.9862	1440	8480	0.169811	0.490791
2	2	4	1	9	1241	0.00725222	0.9862	1440	8480	0.169811	0.0433051
2	2	4	1	7	1241	0.00564061	0.9862	1440	8480	0.169811	0.0336817
2	2	4	1	15	1241	0.012087	0.9862	1440	8480	0.169811	0.0721752
2	2	1	2	21	1284	0.0163551	0.9802	1340	8480	0.158019	0.105592
2	2	1	2	43	1284	0.0334891	0.9802	1340	8480	0.158019	0.216212
2	2	1	2	59	1284	0.0459502	0.9802	1340	8480	0.158019	0.296663
2	2	1	2	14	1284	0.0109034	0.9802	1340	8480	0.158019	0.0703946
2	2	1	2	18	1284	0.0140187	0.9802	1340	8480	0.158019	0.0905073
2	2	1	2	23	1284	0.0179128	0.9802	1340	8480	0.158019	0.115648
2	2	2	2	47	1002	0.0469062	0.9755	1340	8480	0.158019	0.304294
2	2	2	2	20	1002	0.0199601	0.9755	1340	8480	0.158019	0.129487
2	2	2	2	49	1002	0.0489022	0.9755	1340	8480	0.158019	0.317243
2	2	3	2	67	1616	0.0414604	0.9898	1340	8480	0.158019	0.26508
2	2	3	2	17	1616	0.0105198	0.9898	1340	8480	0.158019	0.0672591
2	2	3	2	91	1616	0.0563119	0.9898	1340	8480	0.158019	0.360034
2	2	3	2	27	1616	0.0167079	0.9898	1340	8480	0.158019	0.106823
2	2	3	2	65	1616	0.0402228	0.9898	1340	8480	0.158019	0.257167
2	2	3	2	34	1616	0.0210396	0.9898	1340	8480	0.158019	0.134518
2	2	3	2	21	1616	0.012995	0.9898	1340	8480	0.158019	0.0830848
2	2	3	2	87	1616	0.0538366	0.9898	1340	8480	0.158019	0.344208
2	2	3	2	17	1616	0.0105198	0.9898	1340	8480	0.158019	0.0672591
2	2	3	2	32	1616	0.019802	0.9898	1340	8480	0.158019	0.126605
2	2	3	2	62	1616	0.0383663	0.9898	1340	8480	0.158019	0.245298
2	2	3	2	9	1616	0.00556931	0.9898	1340	8480	0.158019	0.0356078
2	2	3	2	54	1616	0.0334158	0.9898	1340	8480	0.158019	0.213647
2	2	3	2	47	1616	0.0290842	0.9898	1340	8480	0.158019	0.185952
2	2	3	2	14	1616	0.00866337	0.9898	1340	8480	0.158019	0.0553899
2	2	3	2	52	1616	0.0321782	0.9898	1340	8480	0.158019	0.205734
2	2	3	2	27	1616	0.0167079	0.9898	1340	8480	0.158019	0.106823
2	2	1	3	63	1284	0.0490654	0.9802	1620	8480	0.191038	0.262024
2	2	1	3	60	1284	0.046729	0.9802	1620	8480	0.191038	0.249547
2	2	1	3	23	1284	0.0179128	0.9802	1620	8480	0.191038	0.0956597
2	2	1	3	27	1284	0.021028	0.9802	1620	8480	0.191038	0.112296
2	2	1	3	45	1284	0.0350467	0.9802	1620	8480	0.191038	0.18716
2	2	1	3	26	1284	0.0202492	0.9802	1620	8480	0.191038	0.108137
2	2	1	3	52	1284	0.0404984	0.9802	1620	8480	0.191038	0.216274
2	2	2	3	34	1002	0.0339321	0.9755	1620	8480	0.191038	0.182081
2	2	2	3	22	1002	0.0219561	0.9755	1620	8480	0.191038	0.117817
2	2	2	3	21	1002	0.0209581	0.9755	1620	8480	0.191038	0.112462
2	2	2	3	27	1002	0.0269461	0.9755	1620	8480	0.191038	0.144594
2	2	2	3	39	1002	0.0389222	0.9755	1620	8480	0.191038	0.208858
2	2	2	3	31	1002	0.0309381	0.9755	1620	8480	0.191038	0.166015
2	2	2	3	40	1002	0.0399202	0.9755	1620	8480	0.191038	0.214213
2	2	2	3	36	1002	0.0359281	0.9755	1620	8480	0.191038	0.192792
2	2	2	3	45	1002	0.0449102	0.9755	1620	8480	0.191038	0.24099
2	2	2	3	19	1002	0.0189621	0.9755	1620	8480	0.191038	0.101751
2	2	3	3	45	1616	0.0278465	0.9898	1620	8480	0.191038	0.147267
2	2	3	3	43	1616	0.0266089	0.9898	1620	8480	0.191038	0.140722
2	2	3	3	22	1616	0.0136139	0.9898	1620	8480	0.191038	0.0719971
2	2	3	3	101	1616	0.0625	0.9898	1620	8480	0.191038	0.330532
2	2	3	3	51	1616	0.0315594	0.9898	1620	8480	0.191038	0.166902
2	2	3	3	67	1616	0.0414604	0.9898	1620	8480	0.191038	0.219264
2	2	3	3	54	1616	0.0334158	0.9898	1620	8480	0.191038	0.17672
2	2	3	3	46	1616	0.0284653	0.9898	1620	8480	0.191038	0.150539
2	2	3	3	67	1616	0.0414604	0.9898	1620	8480	0.191038	0.219264
2	2	3	3	142	1616	0.0878713	0.9898	1620	8480	0.191038	0.464708
2	2	3	3	92	1616	0.0569307	0.9898	1620	8480	0.191038	0.301079
2	2	3	3	59	1616	0.0365099	0.9898	1620	8480	0.191038	0.193083
2	2	3	3	42	1616	0.0259901	0.9898	1620	8480	0.191038	0.137449
2	2	3	3	74	1616	0.0457921	0.9898	1620	8480	0.191038	0.242172
2	2	4	3	81	1241	0.0652699	0.9862	1620	8480	0.191038	0.346441
2	2	4	3	53	1241	0.0427075	0.9862	1620	8480	0.191038	0.226684
2	2	4	3	42	1241	0.0338437	0.9862	1620	8480	0.191038	0.179636
2	2	4	3	26	1241	0.0209508	0.9862	1620	8480	0.191038	0.111203
2	2	4	3	46	1241	0.0370669	0.9862	1620	8480	0.191038	0.196744
2	2	4	3	34	1241	0.0273973	0.9862	1620	8480	0.191038	0.14542
2	2	4	3	54	1241	0.0435133	0.9862	1620	8480	0.191038	0.230961
2	2	4	3	21	1241	0.0169218	0.9862	1620	8480	0.191038	0.089818
2	2	2	4	5	1002	0.00499002	0.9755	580	8480	0.0683962	0.0747899
2	2	3	4	6	1616	0.00371287	0.9898	580	8480	0.0683962	0.0548441
2	2	3	4	10	1616	0.00618812	0.9898	580	8480	0.0683962	0.0914069
2	2	4	4	11	1241	0.00886382	0.9862	580	8480	0.0683962	0.131409
2	2	4	4	8	1241	0.00644641	0.9862	580	8480	0.0683962	0.0955699
2	2	4	4	14	1241	0.0112812	0.9862	580	8480	0.0683962	0.167247
2	2	4	4	9	1241	0.00725222	0.9862	580	8480	0.0683962	0.107516
2	2	4	4	17	1241	0.0136986	0.9862	580	8480	0.0683962	0.203086
2	2	4	4	19	1241	0.0153102	0.9862	580	8480	0.0683962	0.226978
2	2	4	4	8	1241	0.00644641	0.9862	580	8480	0.0683962	0.0955699
2	2	4	4	6	1241	0.00483481	0.9862	580	8480	0.0683962	0.0716774
2	2	4	4	9	1241	0.00725222	0.9862	580	8480	0.0683962	0.107516
2	2	4	4	7	1241	0.00564061	0.9862	580	8480	0.0683962	0.0836236
2	2	1	5	5	1284	0.00389408	0.9802	400	8480	0.0471698	0.0842221
2	2	1	5	6	1284	0.0046729	0.9802	400	8480	0.0471698	0.101067
2	2	2	5	8	1002	0.00798403	0.9755	400	8480	0.0471698	0.173513
2	2	2	5	6	1002	0.00598802	0.9755	400	8480	0.0471698	0.130134
2	2	2	5	6	1002	0.00598802	0.9755	400	8480	0.0471698	0.130134
2	2	2	5	5	1002	0.00499002	0.9755	400	8480	0.0471698	0.108445
2	2	2	5	6	1002	0.00598802	0.9755	400	8480	0.0471698	0.130134
2	2	2	5	8	1002	0.00798403	0.9755	400	8480	0.0471698	0.173513
2	2	2	5	5	1002	0.00499002	0.9755	400	8480	0.0471698	0.108445
2	2	3	5	5	1616	0.00309406	0.9898	400	8480	0.0471698	0.06627
2	2	3	5	6	1616	0.00371287	0.9898	400	8480	0.0471698	0.079524
2	2	3	5	6	1616	0.00371287	0.9898	400	8480	0.0471698	0.079524
2	2	3	5	7	1616	0.00433168	0.9898	400	8480	0.0471698	0.092778
2	2	3	5	6	1616	0.00371287	0.9898	400	8480	0.0471698	0.079524
2	2	3	5	8	1616	0.0049505	0.9898	400	8480	0.0471698	0.106032
2	2	3	5	7	1616	0.00433168	0.9898	400	8480	0.0471698	0.092778
2	2	3	5	5	1616	0.00309406	0.9898	400	8480	0.0471698	0.06627
2	2	3	5	6	1616	0.00371287	0.9898	400	8480	0.0471698	0.079524
2	2	4	5	9	1241	0.00725222	0.9862	400	8480	0.0471698	0.155898
2	2	4	5	5	1241	0.00402901	0.9862	400	8480	0.0471698	0.0866102
2	2	4	5	9	1241	0.00725222	0.9862	400	8480	0.0471698	0.155898
2	2	4	5	8	1241	0.00644641	0.9862	400	8480	0.0471698	0.138576
2	2	4	5	6	1241	0.00483481	0.9862	400	8480	0.0471698	0.103932
2	2	4	5	7	1241	0.00564061	0.9862	400	8480	0.0471698	0.121254
2	2	4	5	9	1241	0.00725222	0.9862	400	8480	0.0471698	0.155898
2	2	4	5	14	1241	0.0112812	0.9862	400	8480	0.0471698	0.242509
2	2	4	5	11	1241	0.00886382	0.9862	400	8480	0.0471698	0.190542
2	2	4	5	8	1241	0.00644641	0.9862	400	8480	0.0471698	0.138576
2	2	4	5	10	1241	0.00805802	0.9862	400	8480	0.0471698	0.17322
2	2	4	5	8	1241	0.00644641	0.9862	400	8480	0.0471698	0.138576
2	2	4	5	9	1241	0.00725222	0.9862	400	8480	0.0471698	0.155898
2	2	4	5	11	1241	0.00886382	0.9862	400	8480	0.0471698	0.190542
2	2	1	6	217	1284	0.169003	0.9802	3100	8480	0.365566	0.471644
2	2	1	6	114	1284	0.088785	0.9802	3100	8480	0.365566	0.247776
2	2	3	6	74	1616	0.0457921	0.9898	3100	8480	0.365566	0.126554
2	2	3	6	57	1616	0.0352723	0.9898	3100	8480	0.365566	0.0974811
2	2	3	6	67	1616	0.0414604	0.9898	3100	8480	0.365566	0.114583
2	2	3	6	78	1616	0.0482673	0.9898	3100	8480	0.365566	0.133395
2	2	3	6	102	1616	0.0631188	0.9898	3100	8480	0.365566	0.17444
2	2	3	6	75	1616	0.0464109	0.9898	3100	8480	0.365566	0.128265
2	2	4	6	102	1241	0.0821918	0.9862	3100	8480	0.365566	0.22798
2	2	4	6	97	1241	0.0781628	0.9862	3100	8480	0.365566	0.216805
2	2	1	7	9	1284	0.00700935	0	0	0	0	0
2	2	1	7	15	1284	0.0116822	0	0	0	0	0
2	2	1	7	43	1284	0.0334891	0	0	0	0	0
2	2	1	7	32	1284	0.0249221	0	0	0	0	0
2	2	1	7	5	1284	0.00389408	0	0	0	0	0
2	2	1	7	34	1284	0.0264798	0	0	0	0	0
2	2	1	7	16	1284	0.0124611	0	0	0	0	0
2	2	1	7	71	1284	0.055296	0	0	0	0	0
2	2	1	7	67	1284	0.0521807	0	0	0	0	0
2	2	1	7	43	1284	0.0334891	0	0	0	0	0
2	2	1	7	30	1284	0.0233645	0	0	0	0	0
2	2	1	7	5	1284	0.00389408	0	0	0	0	0
2	2	1	7	6	1284	0.0046729	0	0	0	0	0
2	2	1	7	7	1284	0.00545171	0	0	0	0	0
2	2	1	7	21	1284	0.0163551	0	0	0	0	0
2	2	1	7	5	1284	0.00389408	0	0	0	0	0
2	2	1	7	23	1284	0.0179128	0	0	0	0	0
2	2	2	7	43	1002	0.0429142	0	0	0	0	0
2	2	2	7	9	1002	0.00898204	0	0	0	0	0
2	2	2	7	6	1002	0.00598802	0	0	0	0	0
2	2	2	7	15	1002	0.0149701	0	0	0	0	0
2	2	2	7	16	1002	0.0159681	0	0	0	0	0
2	2	2	7	31	1002	0.0309381	0	0	0	0	0
2	2	2	7	5	1002	0.00499002	0	0	0	0	0
2	2	2	7	27	1002	0.0269461	0	0	0	0	0
2	2	2	7	19	1002	0.0189621	0	0	0	0	0
2	2	2	7	23	1002	0.0229541	0	0	0	0	0
2	2	2	7	10	1002	0.00998004	0	0	0	0	0
2	2	2	7	15	1002	0.0149701	0	0	0	0	0
2	2	2	7	62	1002	0.0618762	0	0	0	0	0
2	2	2	7	22	1002	0.0219561	0	0	0	0	0
2	2	2	7	9	1002	0.00898204	0	0	0	0	0
2	2	2	7	11	1002	0.010978	0	0	0	0	0
2	2	2	7	62	1002	0.0618762	0	0	0	0	0
2	2	2	7	55	1002	0.0548902	0	0	0	0	0
2	2	2	7	45	1002	0.0449102	0	0	0	0	0
2	2	2	7	5	1002	0.00499002	0	0	0	0	0
2	2	2	7	26	1002	0.0259481	0	0	0	0	0
2	2	3	7	12	1616	0.00742574	0	0	0	0	0
2	2	3	7	6	1616	0.00371287	0	0	0	0	0
2	2	3	7	15	1616	0.00928218	0	0	0	0	0
2	2	3	7	14	1616	0.00866337	0	0	0	0	0
2	2	3	7	8	1616	0.0049505	0	0	0	0	0
2	2	3	7	11	1616	0.00680693	0	0	0	0	0
2	2	3	7	18	1616	0.0111386	0	0	0	0	0
2	2	3	7	13	1616	0.00804455	0	0	0	0	0
2	2	3	7	16	1616	0.00990099	0	0	0	0	0
2	2	3	7	9	1616	0.00556931	0	0	0	0	0
2	2	3	7	12	1616	0.00742574	0	0	0	0	0
2	2	3	7	15	1616	0.00928218	0	0	0	0	0
2	2	3	7	38	1616	0.0235149	0	0	0	0	0
2	2	3	7	9	1616	0.00556931	0	0	0	0	0
2	2	3	7	32	1616	0.019802	0	0	0	0	0
2	2	3	7	37	1616	0.022896	0	0	0	0	0
2	2	4	7	43	1241	0.0346495	0	0	0	0	0
2	2	4	7	32	1241	0.0257857	0	0	0	0	0
2	2	4	7	31	1241	0.0249799	0	0	0	0	0
2	2	4	7	14	1241	0.0112812	0	0	0	0	0
2	2	4	7	7	1241	0.00564061	0	0	0	0	0
2	2	4	7	5	1241	0.00402901	0	0	0	0	0
2	2	4	7	5	1241	0.00402901	0	0	0	0	0
2	2	4	7	7	1241	0.00564061	0	0	0	0	0
2	2	4	7	14	1241	0.0112812	0	0	0	0	0
2	2	4	7	13	1241	0.0104754	0	0	0	0	0

## Sheet: NOV 15
YEAR	SEASON	GOAT	SPECIES	DURATION	TOTAL SUM	DS	TOTAL DIET	browseable/species/ha	total browseable/ha	rabundance	sindex
2	3	1	1	13	1409	0.0092264	0.9701	1320	8760	0.150685	0.063117
2	3	1	1	19	1409	0.0134847	0.9701	1320	8760	0.150685	0.0922479
2	3	1	1	14	1409	0.00993612	0.9701	1320	8760	0.150685	0.0679721
2	3	1	1	18	1409	0.012775	0.9701	1320	8760	0.150685	0.0873927
2	3	1	1	19	1409	0.0134847	0.9701	1320	8760	0.150685	0.0922479
2	3	1	1	42	1409	0.0298084	0.9701	1320	8760	0.150685	0.203916
2	3	1	1	13	1409	0.0092264	0.9701	1320	8760	0.150685	0.063117
2	3	1	1	12	1409	0.00851668	0.9701	1320	8760	0.150685	0.0582618
2	3	1	1	14	1409	0.00993612	0.9701	1320	8760	0.150685	0.0679721
2	3	1	1	16	1409	0.0113556	0.9701	1320	8760	0.150685	0.0776824
2	3	1	1	14	1409	0.00993612	0.9701	1320	8760	0.150685	0.0679721
2	3	2	1	13	1511	0.00860357	0.9733	1320	8760	0.150685	0.0586627
2	3	2	1	18	1511	0.0119126	0.9733	1320	8760	0.150685	0.0812253
2	3	2	1	19	1511	0.0125745	0.9733	1320	8760	0.150685	0.0857378
2	3	2	1	26	1511	0.0172071	0.9733	1320	8760	0.150685	0.117325
2	3	2	1	14	1511	0.00926539	0.9733	1320	8760	0.150685	0.0631753
2	3	2	1	16	1511	0.010589	0.9733	1320	8760	0.150685	0.0722003
2	3	3	1	13	1680	0.0077381	0.9825	1320	8760	0.150685	0.0522675
2	3	3	1	13	1680	0.0077381	0.9825	1320	8760	0.150685	0.0522675
2	3	3	1	14	1680	0.00833333	0.9825	1320	8760	0.150685	0.0562881
2	3	3	1	17	1680	0.010119	0.9825	1320	8760	0.150685	0.0683498
2	3	3	1	20	1680	0.0119048	0.9825	1320	8760	0.150685	0.0804115
2	3	3	1	13	1680	0.0077381	0.9825	1320	8760	0.150685	0.0522675
2	3	3	1	26	1680	0.0154762	0.9825	1320	8760	0.150685	0.104535
2	3	3	1	38	1680	0.022619	0.9825	1320	8760	0.150685	0.152782
2	3	3	1	13	1680	0.0077381	0.9825	1320	8760	0.150685	0.0522675
2	3	4	1	15	1634	0.00917993	0.9834	1320	8760	0.150685	0.0619497
2	3	4	1	14	1634	0.00856793	0.9834	1320	8760	0.150685	0.0578197
2	3	4	1	15	1634	0.00917993	0.9834	1320	8760	0.150685	0.0619497
2	3	4	1	17	1634	0.0104039	0.9834	1320	8760	0.150685	0.0702097
2	3	4	1	18	1634	0.0110159	0.9834	1320	8760	0.150685	0.0743396
2	3	4	1	44	1634	0.0269278	0.9834	1320	8760	0.150685	0.181719
2	3	4	1	34	1634	0.0208078	0.9834	1320	8760	0.150685	0.140419
2	3	4	1	13	1634	0.00795594	0.9834	1320	8760	0.150685	0.0536897
2	3	4	1	13	1634	0.00795594	0.9834	1320	8760	0.150685	0.0536897
2	3	4	1	23	1634	0.0140759	0.9834	1320	8760	0.150685	0.0949895
2	3	1	2	20	1409	0.0141945	0.9701	1200	8760	0.136986	0.106813
2	3	1	2	13	1409	0.0092264	0.9701	1200	8760	0.136986	0.0694286
2	3	1	2	14	1409	0.00993612	0.9701	1200	8760	0.136986	0.0747693
2	3	1	2	18	1409	0.012775	0.9701	1200	8760	0.136986	0.096132
2	3	1	2	15	1409	0.0106458	0.9701	1200	8760	0.136986	0.08011
2	3	1	2	16	1409	0.0113556	0.9701	1200	8760	0.136986	0.0854506
2	3	2	2	21	1511	0.0138981	0.9733	1200	8760	0.136986	0.104239
2	3	2	2	18	1511	0.0119126	0.9733	1200	8760	0.136986	0.0893479
2	3	2	2	15	1511	0.0099272	0.9733	1200	8760	0.136986	0.0744566
2	3	3	2	25	1680	0.014881	0.9825	1200	8760	0.136986	0.110566
2	3	1	3	21	1409	0.0149042	0.9701	1480	8760	0.16895	0.0909357
2	3	1	3	17	1409	0.0120653	0.9701	1480	8760	0.16895	0.0736146
2	3	1	3	14	1409	0.00993612	0.9701	1480	8760	0.16895	0.0606238
2	3	1	3	25	1409	0.0177431	0.9701	1480	8760	0.16895	0.108257
2	3	1	3	13	1409	0.0092264	0.9701	1480	8760	0.16895	0.0562935
2	3	1	3	13	1409	0.0092264	0.9701	1480	8760	0.16895	0.0562935
2	3	1	3	15	1409	0.0106458	0.9701	1480	8760	0.16895	0.064954
2	3	2	3	13	1511	0.00860357	0.9733	1480	8760	0.16895	0.0523208
2	3	2	3	20	1511	0.0132363	0.9733	1480	8760	0.16895	0.0804936
2	3	2	3	27	1511	0.017869	0.9733	1480	8760	0.16895	0.108666
2	3	2	3	13	1511	0.00860357	0.9733	1480	8760	0.16895	0.0523208
2	3	2	3	51	1511	0.0337525	0.9733	1480	8760	0.16895	0.205259
2	3	2	3	10	1511	0.00661813	0.9733	1480	8760	0.16895	0.0402468
2	3	2	3	23	1511	0.0152217	0.9733	1480	8760	0.16895	0.0925676
2	3	2	3	20	1511	0.0132363	0.9733	1480	8760	0.16895	0.0804936
2	3	2	3	57	1511	0.0377234	0.9733	1480	8760	0.16895	0.229407
2	3	2	3	22	1511	0.0145599	0.9733	1480	8760	0.16895	0.0885429
2	3	3	3	30	1680	0.0178571	0.9825	1480	8760	0.16895	0.107578
2	3	3	3	13	1680	0.0077381	0.9825	1480	8760	0.16895	0.046617
2	3	3	3	20	1680	0.0119048	0.9825	1480	8760	0.16895	0.0717184
2	3	3	3	16	1680	0.00952381	0.9825	1480	8760	0.16895	0.0573747
2	3	3	3	17	1680	0.010119	0.9825	1480	8760	0.16895	0.0609606
2	3	3	3	28	1680	0.0166667	0.9825	1480	8760	0.16895	0.100406
2	3	3	3	15	1680	0.00892857	0.9825	1480	8760	0.16895	0.0537888
2	3	3	3	13	1680	0.0077381	0.9825	1480	8760	0.16895	0.046617
2	3	3	3	14	1680	0.00833333	0.9825	1480	8760	0.16895	0.0502029
2	3	3	3	16	1680	0.00952381	0.9825	1480	8760	0.16895	0.0573747
2	3	3	3	13	1680	0.0077381	0.9825	1480	8760	0.16895	0.046617
2	3	3	3	37	1680	0.0220238	0.9825	1480	8760	0.16895	0.132679
2	3	3	3	13	1680	0.0077381	0.9825	1480	8760	0.16895	0.046617
2	3	3	3	17	1680	0.010119	0.9825	1480	8760	0.16895	0.0609606
2	3	4	3	15	1634	0.00917993	0.9834	1480	8760	0.16895	0.0552524
2	3	4	3	56	1634	0.0342717	0.9834	1480	8760	0.16895	0.206276
2	3	4	3	13	1634	0.00795594	0.9834	1480	8760	0.16895	0.0478854
2	3	4	3	14	1634	0.00856793	0.9834	1480	8760	0.16895	0.0515689
2	3	4	3	13	1634	0.00795594	0.9834	1480	8760	0.16895	0.0478854
2	3	4	3	20	1634	0.0122399	0.9834	1480	8760	0.16895	0.0736699
2	3	4	3	16	1634	0.00979192	0.9834	1480	8760	0.16895	0.0589359
2	3	4	3	17	1634	0.0104039	0.9834	1480	8760	0.16895	0.0626194
2	3	2	4	19	1511	0.0125745	0.9733	800	8760	0.0913242	0.141467
2	3	3	4	14	1680	0.00833333	0.9825	800	8760	0.0913242	0.0928753
2	3	3	4	25	1680	0.014881	0.9825	800	8760	0.0913242	0.165849
2	3	4	4	15	1634	0.00917993	0.9834	800	8760	0.0913242	0.102217
2	3	4	4	21	1634	0.0128519	0.9834	800	8760	0.0913242	0.143104
2	3	4	4	31	1634	0.0189718	0.9834	800	8760	0.0913242	0.211248
2	3	4	4	24	1634	0.0146879	0.9834	800	8760	0.0913242	0.163547
2	3	4	4	101	1634	0.0618115	0.9834	800	8760	0.0913242	0.688261
2	3	1	5	21	1409	0.0149042	0.9701	700	8760	0.0799087	0.192264
2	3	1	5	29	1409	0.020582	0.9701	700	8760	0.0799087	0.265507
2	3	2	5	21	1511	0.0138981	0.9733	700	8760	0.0799087	0.178696
2	3	2	5	61	1511	0.0403706	0.9733	700	8760	0.0799087	0.519069
2	3	2	5	18	1511	0.0119126	0.9733	700	8760	0.0799087	0.153168
2	3	2	5	23	1511	0.0152217	0.9733	700	8760	0.0799087	0.195714
2	3	2	5	45	1511	0.0297816	0.9733	700	8760	0.0799087	0.382919
2	3	2	5	14	1511	0.00926539	0.9733	700	8760	0.0799087	0.11913
2	3	2	5	48	1511	0.031767	0.9733	700	8760	0.0799087	0.408447
2	3	3	5	17	1680	0.010119	0.9825	700	8760	0.0799087	0.128888
2	3	3	5	20	1680	0.0119048	0.9825	700	8760	0.0799087	0.151633
2	3	3	5	17	1680	0.010119	0.9825	700	8760	0.0799087	0.128888
2	3	3	5	43	1680	0.0255952	0.9825	700	8760	0.0799087	0.326011
2	3	3	5	14	1680	0.00833333	0.9825	700	8760	0.0799087	0.106143
2	3	3	5	27	1680	0.0160714	0.9825	700	8760	0.0799087	0.204705
2	3	3	5	14	1680	0.00833333	0.9825	700	8760	0.0799087	0.106143
2	3	3	5	14	1680	0.00833333	0.9825	700	8760	0.0799087	0.106143
2	3	3	5	24	1680	0.0142857	0.9825	700	8760	0.0799087	0.18196
2	3	4	5	13	1634	0.00795594	0.9834	700	8760	0.0799087	0.101244
2	3	4	5	35	1634	0.0214198	0.9834	700	8760	0.0799087	0.272579
2	3	4	5	34	1634	0.0208078	0.9834	700	8760	0.0799087	0.264791
2	3	4	5	16	1634	0.00979192	0.9834	700	8760	0.0799087	0.124607
2	3	4	5	21	1634	0.0128519	0.9834	700	8760	0.0799087	0.163547
2	3	4	5	32	1634	0.0195838	0.9834	700	8760	0.0799087	0.249215
2	3	4	5	22	1634	0.0134639	0.9834	700	8760	0.0799087	0.171335
2	3	4	5	44	1634	0.0269278	0.9834	700	8760	0.0799087	0.34267
2	3	4	5	88	1634	0.0538556	0.9834	700	8760	0.0799087	0.685341
2	3	4	5	14	1634	0.00856793	0.9834	700	8760	0.0799087	0.109031
2	3	4	5	19	1634	0.0116279	0.9834	700	8760	0.0799087	0.147971
2	3	4	5	40	1634	0.0244798	0.9834	700	8760	0.0799087	0.311518
2	3	4	5	49	1634	0.0299878	0.9834	700	8760	0.0799087	0.38161
2	3	4	5	55	1634	0.0336597	0.9834	700	8760	0.0799087	0.428338
2	3	1	6	114	1409	0.0809084	0.9701	3260	8760	0.372146	0.224111
2	3	1	6	120	1409	0.0851668	0.9701	3260	8760	0.372146	0.235907
2	3	3	6	76	1680	0.0452381	0.9825	3260	8760	0.372146	0.123725
2	3	3	6	57	1680	0.0339286	0.9825	3260	8760	0.372146	0.0927939
2	3	3	6	123	1680	0.0732143	0.9825	3260	8760	0.372146	0.20024
2	3	3	6	97	1680	0.0577381	0.9825	3260	8760	0.372146	0.157912
2	3	3	6	98	1680	0.0583333	0.9825	3260	8760	0.372146	0.15954
2	3	3	6	76	1680	0.0452381	0.9825	3260	8760	0.372146	0.123725
2	3	4	6	50	1634	0.0305998	0.9834	3260	8760	0.372146	0.0836131
2	3	4	6	71	1634	0.0434517	0.9834	3260	8760	0.372146	0.118731
2	3	4	6	34	1634	0.0208078	0.9834	3260	8760	0.372146	0.0568569
2	3	4	6	23	1634	0.0140759	0.9834	3260	8760	0.372146	0.038462
2	3	4	6	87	1634	0.0532436	0.9834	3260	8760	0.372146	0.145487
2	3	4	6	32	1634	0.0195838	0.9834	3260	8760	0.372146	0.0535124
2	3	4	6	21	1634	0.0128519	0.9834	3260	8760	0.372146	0.0351175
2	3	1	7	20	1409	0.0141945	0	0	0	0	0
2	3	1	7	24	1409	0.0170334	0	0	0	0	0
2	3	1	7	61	1409	0.0432931	0	0	0	0	0
2	3	1	7	53	1409	0.0376153	0	0	0	0	0
2	3	1	7	13	1409	0.0092264	0	0	0	0	0
2	3	1	7	52	1409	0.0369056	0	0	0	0	0
2	3	1	7	23	1409	0.0163236	0	0	0	0	0
2	3	1	7	89	1409	0.0631654	0	0	0	0	0
2	3	1	7	129	1409	0.0915543	0	0	0	0	0
2	3	1	7	63	1409	0.0447126	0	0	0	0	0
2	3	1	7	48	1409	0.0340667	0	0	0	0	0
2	3	1	7	13	1409	0.0092264	0	0	0	0	0
2	3	1	7	14	1409	0.00993612	0	0	0	0	0
2	3	1	7	15	1409	0.0106458	0	0	0	0	0
2	3	1	7	38	1409	0.0269695	0	0	0	0	0
2	3	1	7	13	1409	0.0092264	0	0	0	0	0
2	3	1	7	49	1409	0.0347764	0	0	0	0	0
2	3	2	7	58	1511	0.0383852	0	0	0	0	0
2	3	2	7	16	1511	0.010589	0	0	0	0	0
2	3	2	7	13	1511	0.00860357	0	0	0	0	0
2	3	2	7	33	1511	0.0218398	0	0	0	0	0
2	3	2	7	34	1511	0.0225017	0	0	0	0	0
2	3	2	7	49	1511	0.0324289	0	0	0	0	0
2	3	2	7	13	1511	0.00860357	0	0	0	0	0
2	3	2	7	53	1511	0.0350761	0	0	0	0	0
2	3	2	7	29	1511	0.0191926	0	0	0	0	0
2	3	2	7	32	1511	0.021178	0	0	0	0	0
2	3	2	7	19	1511	0.0125745	0	0	0	0	0
2	3	2	7	27	1511	0.017869	0	0	0	0	0
2	3	2	7	86	1511	0.0569159	0	0	0	0	0
2	3	2	7	48	1511	0.031767	0	0	0	0	0
2	3	2	7	17	1511	0.0112508	0	0	0	0	0
2	3	2	7	29	1511	0.0191926	0	0	0	0	0
2	3	2	7	80	1511	0.0529451	0	0	0	0	0
2	3	2	7	83	1511	0.0549305	0	0	0	0	0
2	3	2	7	70	1511	0.0463269	0	0	0	0	0
2	3	2	7	13	1511	0.00860357	0	0	0	0	0
2	3	2	7	44	1511	0.0291198	0	0	0	0	0
2	3	3	7	38	1680	0.022619	0	0	0	0	0
2	3	3	7	14	1680	0.00833333	0	0	0	0	0
2	3	3	7	33	1680	0.0196429	0	0	0	0	0
2	3	3	7	22	1680	0.0130952	0	0	0	0	0
2	3	3	7	16	1680	0.00952381	0	0	0	0	0
2	3	3	7	23	1680	0.0136905	0	0	0	0	0
2	3	3	7	36	1680	0.0214286	0	0	0	0	0
2	3	3	7	22	1680	0.0130952	0	0	0	0	0
2	3	3	7	26	1680	0.0154762	0	0	0	0	0
2	3	3	7	19	1680	0.0113095	0	0	0	0	0
2	3	3	7	21	1680	0.0125	0	0	0	0	0
2	3	3	7	27	1680	0.0160714	0	0	0	0	0
2	3	3	7	57	1680	0.0339286	0	0	0	0	0
2	3	3	7	21	1680	0.0125	0	0	0	0	0
2	3	3	7	50	1680	0.0297619	0	0	0	0	0
2	3	3	7	45	1680	0.0267857	0	0	0	0	0
2	3	4	7	58	1634	0.0354957	0	0	0	0	0
2	3	4	7	26	1634	0.0159119	0	0	0	0	0
2	3	4	7	23	1634	0.0140759	0	0	0	0	0
2	3	4	7	22	1634	0.0134639	0	0	0	0	0
2	3	4	7	19	1634	0.0116279	0	0	0	0	0
2	3	4	7	19	1634	0.0116279	0	0	0	0	0
2	3	4	7	33	1634	0.0201958	0	0	0	0	0
2	3	4	7	25	1634	0.0152999	0	0	0	0	0
2	3	4	7	24	1634	0.0146879	0	0	0	0	0
2	3	4	7	23	1634	0.0140759	0	0	0	0	0
